# Supplementary material for: Exploring associations between social media addiction, social media fatigue, fear of missing out and sleep quality among university students: A cross-section study
Source: PLoS One. 2023 Oct 5;18(10):e0292429. doi: 10.1371/journal.pone.0292429 (PMC10553250; doi:10.1371/journal.pone.0292429)
Supplement: S1 File — (XLSX) [file pone.0292429.s001.xlsx]

## Sheet: 未标题2
1.gender	2.age	3.major	4.education level	5.single child	6.Residence	7.Marital status of parents	8.Self-reported health status:good	8.fair	8.bad	8.chronic disease	8.History of serious illness	8.Family history	9.Purposes of using social media: To stay up-to-date with news and current events	9.learning	9.To find funny or entertaining contents	9.To stay in touch with what my friends are doing	9.shopping	9.playing game	9.Because a lot of my friends are on them	9.To share photos or videos with others	9.To initiate a topic	9.others	10.Number of social media accounts	11.Browsing social media before bed	12.Time spent on social media (h)	13.Do you spend more time on social media than real world?	14.FoMO	15.SMA	16.sleep quality	17.SMF	18.sleep duration
2	19	10	1	1	2	1	1	0	0	0	0	0	0	1	0	1	1	0	0	0	0	0	2	3	3	2	22	90	7	44	3
1	19	10	1	2	1	1	1	0	0	0	0	0	1	1	0	0	0	1	0	0	0	0	1	2	2	2	16	84	2	47	3
2	2	10	1	1	2	1	1	0	0	0	0	0	0	0	1	1	1	0	0	1	0	1	2	4	3	3	40	112	7	54	4
2	19	10	1	1	2	1	1	0	0	0	0	0	0	0	0	0	0	0	1	0	0	0	2	3	1	2	51	62	5	69	5
2	20	10	1	1	2	1	1	0	0	0	0	0	1	0	1	0	0	0	0	0	0	0	1	3	1	2	40	83	0	21	4
2	20	10	1	1	2	1	1	0	0	0	0	0	1	1	1	1	1	1	0	0	0	0	2	3	2	4	15	76	7	33	4
2	19	10	1	1	1	1	1	1	0	0	0	0	1	0	1	1	1	0	0	1	0	1	2	2	5	3	30	84	6	53	3
2	19	11	1	1	2	2	1	0	0	0	0	0	0	1	1	1	1	1	0	0	0	0	3	5	5	1	33	90	3	61	3
2	19	10	1	2	1	1	1	0	0	0	0	0	1	0	1	0	0	0	0	0	0	1	1	3	2	3	37	84	9	54	2
2	22	5	2	1	2	3	1	0	0	0	0	0	0	1	1	1	1	0	1	1	0	1	3	5	3	4	36	112	12	36	2
2	20	11	1	1	2	1	1	0	0	0	0	0	1	1	1	1	1	0	0	0	0	0	2	4	5	1	36	71	4	54	2
2	20	8	1	2	2	1	1	0	0	0	0	0	1	0	0	1	0	0	1	0	1	0	2	4	1	2	39	86	4	56	3
2	18	11	2	1	2	1	0	1	0	0	0	0	0	0	1	1	0	0	0	0	0	0	3	4	3	3	38	106	6	58	3
2	30	10	2	1	2	1	1	0	0	0	0	0	0	1	0	1	1	0	0	0	0	1	5	4	3	1	26	61	5	36	3
1	21	11	2	2	1	1	1	0	0	0	0	0	1	1	1	1	1	0	0	1	0	0	2	3	2	1	36	84	3	54	4
1	26	10	2	2	1	1	1	0	0	0	0	0	0	1	0	1	1	1	0	0	0	1	1	5	3	3	32	70	4	47	2
1	18	8	2	2	2	2	0	1	0	0	0	0	0	1	1	1	0	1	0	1	1	0	2	4	4	4	41	100	4	54	3
2	19	10	1	2	2	1	1	0	0	0	0	0	0	0	1	0	1	1	0	0	0	0	3	5	4	2	45	62	1	36	4
1	22	8	2	2	1	1	1	0	0	0	0	0	1	1	1	1	1	1	1	1	1	0	3	4	1	4	60	84	1	54	3
2	22	8	2	2	1	1	1	0	0	0	0	0	1	1	1	1	1	1	0	0	0	0	2	2	1	1	34	85	3	47	3
1	24	8	2	1	1	1	1	0	0	0	0	0	1	1	0	1	0	0	0	0	0	0	4	3	1	3	33	83	7	43	3
1	23	11	1	2	2	1	1	0	0	0	0	0	1	0	1	1	1	0	0	0	0	0	1	3	2	3	36	28	0	54	3
1	20	1	1	2	2	1	1	0	0	0	0	0	1	0	0	0	0	0	0	0	0	0	1	2	1	3	12	28	8	18	0
2	19	11	1	1	2	2	1	0	0	0	0	0	0	1	1	1	1	0	0	0	0	0	1	4	3	2	36	99	5	54	3
1	17	7	1	1	1	1	1	0	0	0	0	0	1	1	1	1	1	1	0	0	0	0	1	4	1	3	42	80	5	54	4
2	19	2	1	1	2	1	1	0	0	0	0	0	0	0	1	1	1	1	1	1	0	0	5	5	5	4	33	107	6	59	3
1	22	5	1	1	2	1	1	0	0	0	0	0	1	0	1	1	1	1	0	0	0	0	2	2	1	1	36	84	1	54	4
1	20	10	1	1	2	1	1	0	0	0	0	0	0	1	0	0	0	0	0	0	0	0	1	2	3	2	12	28	4	18	2
2	21	8	2	1	2	1	1	0	0	0	0	0	1	1	1	1	1	1	1	1	1	0	2	4	2	2	36	85	1	54	3
2	20	11	1	1	1	1	1	0	0	0	0	0	1	0	0	1	0	1	0	1	0	0	1	5	2	1	40	89	4	52	4
1	19	7	1	1	2	1	1	0	0	0	0	0	0	1	1	1	1	1	0	0	0	0	4	5	2	4	12	61	5	31	2
1	22	7	1	2	1	1	1	0	0	0	0	0	1	0	0	0	0	0	0	0	0	0	1	5	2	4	12	28	4	18	1
2	？20	11	1	1	2	2	0	1	0	0	0	0	0	0	1	1	1	1	0	0	0	0	2	5	3	2	24	56	6	36	3
1	24	2	1	1	1	1	1	0	0	0	0	0	1	1	1	0	0	0	0	0	0	0	2	5	3	4	12	28	2	18	4
2	21	8	2	1	2	1	1	0	0	0	0	0	1	1	1	0	1	0	0	0	0	0	2	5	2	2	24	67	5	44	2
1	23	7	1	1	1	1	1	0	0	0	0	0	1	1	0	1	0	0	0	0	0	0	2	2	2	1	21	56	0	36	3
1	23	7	1	1	1	1	1	0	0	0	0	0	1	1	0	1	1	0	0	0	0	0	2	4	2	3	44	95	7	74	2
2	20	3	1	1	2	2	1	0	0	0	0	0	1	0	1	1	1	0	0	0	0	0	5	4	4	4	42	79	4	51	3
2	20	7	1	1	2	1	1	0	0	0	0	0	1	0	0	1	0	0	0	0	0	0	2	3	3	1	29	78	1	54	4
1	21	7	1	1	2	1	1	0	0	0	0	0	1	1	1	1	1	1	0	0	0	0	2	4	2	2	27	84	3	47	4
1	20	7	1	2	1	2	1	0	0	0	0	0	1	0	0	0	0	0	0	0	0	0	2	3	4	1	24	72	5	18	0
1	23	8	1	2	2	1	1	0	0	0	0	0	1	1	1	1	1	1	1	1	1	0	1	5	2	4	18	58	4	36	2
1	20	2	1	1	2	1	1	0	0	0	0	0	1	0	0	1	0	0	0	0	0	0	1	1	1	1	24	64	2	38	4
1	23	8	2	1	2	1	1	0	0	0	0	0	1	1	0	1	1	1	1	0	0	0	2	3	1	1	19	57	3	33	4
1	20	7	1	2	1	2	1	0	0	0	0	0	0	0	1	1	0	1	0	0	0	0	1	5	2	1	31	71	8	45	3
1	22	7	1	1	2	1	1	0	0	0	0	0	1	1	1	1	1	1	0	0	0	0	1	5	5	3	36	84	2	72	3
2	18	8	1	1	1	1	0	1	0	0	0	0	1	0	0	1	1	0	0	0	0	0	1	5	2	4	26	87	3	57	5
1	21	8	1	1	2	2	1	0	0	0	0	0	1	1	0	1	1	0	0	0	0	0	2	3	3	2	26	77	4	18	3
1	21	7	2	2	1	1	1	0	0	0	0	0	1	0	1	1	1	0	0	0	0	0	1	3	1	2	25	62	1	18	3
1	23	10	2	1	2	1	1	0	0	0	0	0	1	1	0	1	1	0	0	0	0	0	2	4	3	3	26	56	3	36	3
1	22	4	1	1	2	2	1	0	0	0	0	0	1	1	0	0	1	0	0	0	0	0	1	3	1	2	29	84	18	36	0
2	20	11	1	2	2	1	1	0	0	0	0	0	1	1	0	1	1	1	0	0	0	0	2	5	5	4	60	112	0	80	4
1	20	8	2	2	1	1	1	0	0	0	1	0	1	1	0	0	0	0	0	0	1	0	4	1	1	4	25	76	1	18	4
2	21	8	2	2	1	1	1	0	0	0	0	0	1	1	1	1	1	1	0	0	0	0	1	5	2	2	43	84	5	46	5
2	20	7	1	1	2	1	1	0	0	0	0	0	0	1	1	1	1	0	0	0	0	0	1	2	3	3	33	56	8	60	2
2	21	2	1	1	2	1	1	0	0	0	0	0	0	0	1	1	1	0	1	0	0	0	1	5	4	3	30	80	8	60	2
2	21	11	1	1	2	1	1	0	0	0	0	0	1	1	0	1	1	1	0	0	0	0	2	4	3	2	43	90	5	70	4
2	19	8	2	1	2	1	1	0	0	0	0	0	1	1	0	1	1	1	0	1	0	0	3	2	3	3	22	58	2	58	2
2	21	10	1	1	2	1	1	0	0	0	0	0	1	1	1	1	1	0	0	0	0	0	5	5	5	3	45	111	6	62	3
1	22	12	2	1	2	1	1	0	0	0	0	0	1	1	0	1	1	1	0	0	1	0	2	5	3	4	30	97	3	47	5
1	30	10	1	1	2	1	1	0	0	0	0	0	1	1	0	0	0	0	0	0	0	1	2	4	2	4	32	78	5	59	2
2	20	11	1	1	2	1	1	0	0	0	0	0	1	1	1	1	1	0	0	1	1	0	2	3	3	2	29	80	6	57	4
2	19	11	1	1	2	1	1	0	0	0	0	0	0	0	1	0	1	0	0	0	0	1	1	4	5	4	29	81	4	58	3
2	20	7	1	2	2	1	1	0	0	0	0	0	0	1	1	1	1	0	0	0	0	0	1	3	2	2	36	71	3	47	2
1	23	8	1	1	2	1	1	0	0	0	0	0	0	0	0	1	0	1	0	0	0	0	2	4	1	1	38	56	8	21	3
2	20	8	2	1	2	1	1	0	0	0	0	0	1	1	0	1	1	0	0	1	1	0	3	2	2	1	25	60	2	37	3
1	23	7	1	1	1	1	1	0	0	0	0	0	0	0	1	1	1	0	0	0	0	0	2	3	3	1	36	84	3	54	3
1	20	8	1	2	1	1	1	0	0	0	0	0	0	0	0	1	0	0	0	0	0	0	1	1	1	1	15	46	1	44	3
1	24	12	1	1	1	2	1	0	0	0	0	0	0	1	1	0	0	1	0	0	0	0	1	3	2	3	39	87	8	65	2
1	20	5	1	1	2	1	1	0	0	0	0	0	0	0	0	1	0	0	0	0	0	0	2	3	2	1	36	81	0	54	4
1	21	7	2	1	2	1	1	0	0	0	0	0	1	0	1	1	1	0	1	1	0	0	3	4	2	1	36	92	12	56	1
2	18	11	1	1	2	1	1	0	0	0	0	0	1	0	1	1	1	1	0	0	1	0	2	5	3	4	30	81	3	55	2
2	22	10	2	1	2	1	1	0	0	0	0	0	1	1	1	1	1	1	1	1	1	1	3	5	2	3	32	90	6	36	2
2	22	4	1	1	2	1	1	0	0	0	0	0	0	0	0	1	0	0	0	0	0	0	2	5	2	4	13	90	12	68	1
2	21	10	1	1	1	1	1	0	0	0	0	1	1	1	0	0	1	0	0	1	1	1	5	3	3	1	20	61	2	20	5
2	20	11	1	1	2	1	1	0	0	0	0	0	1	0	0	1	0	0	0	0	0	0	2	2	1	1	36	84	3	54	2
2	22	8	2	1	2	3	1	0	0	0	0	0	0	1	1	1	0	0	0	0	0	0	2	3	1	4	36	84	0	54	4
1	22	7	1	1	1	2	1	0	0	0	0	0	1	1	1	1	1	1	1	1	1	0	5	4	2	1	12	28	9	18	2
1	21	5	1	1	1	1	1	0	0	0	0	0	1	0	1	1	1	1	0	0	0	0	1	5	3	2	29	84	7	54	3
1	20	7	1	1	1	1	1	0	0	0	0	0	0	0	1	0	0	1	0	0	0	0	1	4	2	2	29	82	6	55	3
2	20	7	1	1	2	1	1	0	0	0	0	0	0	0	1	1	1	1	0	0	0	0	1	5	2	3	36	83	5	54	2
1	22	5	1	1	1	1	1	0	0	0	0	0	0	0	0	1	1	1	1	1	0	0	3	2	3	1	32	87	11	47	0
2	21	8	2	1	2	1	1	0	0	0	0	0	0	0	1	1	1	0	0	0	0	0	1	3	1	1	28	60	2	31	3
2	19	11	1	2	1	1	1	0	0	0	0	0	1	0	1	1	1	0	0	0	0	0	5	4	3	1	32	80	8	47	2
1	20	2	2	1	1	1	1	0	0	0	0	0	0	1	1	1	1	0	0	1	1	0	2	5	2	3	12	64	5	35	4
1	100	10	1	2	2	2	1	0	0	0	0	0	0	1	0	0	0	1	0	0	0	0	2	5	1	4	12	28	1	18	3
2	19	10	1	1	1	1	1	0	0	0	0	0	0	0	1	1	1	0	0	0	0	0	2	4	2	4	38	89	2	65	3
1	21	8	2	2	2	1	1	0	0	0	0	0	0	1	0	0	0	0	0	0	0	0	2	2	2	3	24	59	5	44	3
1	22	8	2	1	2	1	1	0	0	0	0	0	1	1	1	1	1	1	0	0	0	1	3	3	3	2	36	84	4	54	2
1	22	8	2	1	1	1	1	0	0	0	0	0	1	1	1	1	1	1	0	0	0	0	2	4	2	1	31	67	2	36	3
1	22	8	2	2	1	1	1	0	0	0	0	0	1	0	0	1	1	1	1	0	0	0	2	3	2	2	12	55	4	43	2
1	21	8	2	2	1	1	1	0	0	0	0	0	1	0	1	1	0	0	0	0	0	0	2	3	1	3	36	84	5	54	3
1	22	8	2	2	1	1	1	0	0	0	0	0	0	0	1	1	1	1	1	1	1	0	3	5	3	3	29	56	2	36	2
1	21	8	2	1	1	1	1	0	0	0	0	0	1	0	1	1	0	0	0	0	0	0	1	2	1	3	29	80	5	51	3
2	19	11	1	2	1	1	1	0	0	0	0	0	1	1	1	1	1	1	0	1	0	0	5	4	2	2	34	84	11	67	1
2	28	5	2	2	1	1	1	0	0	0	0	0	0	0	1	1	1	0	0	1	0	0	1	5	3	4	39	84	6	54	2
2	21	10	1	1	2	1	1	0	0	0	0	0	1	0	1	1	1	1	1	1	1	0	3	4	3	2	48	112	6	54	3
1	20	7	1	1	2	1	1	0	0	0	0	0	1	1	1	1	0	0	0	0	0	0	2	4	2	3	21	47	9	28	2
2	18	10	1	1	1	2	1	1	0	0	0	0	0	1	1	1	1	1	1	0	1	0	2	3	4	3	29	72	2	37	3
1	22	7	1	1	1	1	1	0	0	0	0	0	1	1	1	0	0	0	0	0	0	0	1	5	2	2	36	84	8	54	4
1	23	11	1	1	1	1	1	0	0	0	0	0	1	1	1	1	1	1	0	0	0	0	2	5	2	1	38	84	3	36	3
2	19岁	10	1	1	2	1	0	1	0	0	0	0	0	0	0	1	1	0	0	0	0	0	1	4	3	3	29	108	10	55	2
2	22	10	2	1	2	1	1	0	0	0	0	0	1	1	1	1	1	1	0	0	0	0	2	3	4	3	24	80	1	57	3
2	34	3	2	2	1	1	0	1	0	0	0	0	1	0	0	1	1	0	1	0	0	0	2	4	2	3	27	97	3	40	3
2	22	10	2	1	1	1	1	0	0	0	0	0	1	0	0	1	0	0	0	0	0	0	2	5	2	4	36	87	3	67	3
2	24	10	2	2	2	1	1	0	0	0	0	0	0	0	1	0	0	0	0	0	0	0	1	4	1	1	25	28	4	52	5
2	20	5	1	1	1	1	1	0	0	0	0	0	1	1	0	1	0	0	0	0	0	0	1	3	1	2	38	84	3	54	3
2	20	4	1	1	1	2	1	0	0	0	0	0	1	1	1	1	1	1	0	1	0	0	4	5	4	2	42	78	7	57	2
2	20	10	1	1	2	1	1	0	0	0	0	0	1	0	1	1	0	0	0	0	1	1	1	3	2	2	37	76	4	61	3
2	18	10	2	1	2	1	1	0	0	0	0	0	0	1	1	0	1	0	0	0	0	0	3	5	3	2	48	112	0	72	3
2	17	7	2	2	1	1	0	1	0	0	0	0	1	1	0	1	1	1	0	0	0	0	2	3	3	2	28	87	10	48	2
2	19	7	2	2	2	1	1	0	0	0	0	0	0	0	1	1	1	1	0	0	0	0	2	3	3	2	17	28	0	18	4
2	18	7	2	1	2	1	1	0	0	0	0	0	0	1	0	1	1	0	0	1	1	0	2	3	1	2	21	28	3	18	4
2	19	4	2	1	2	1	1	0	0	0	0	0	0	1	1	1	1	0	0	0	1	0	2	3	3	2	36	84	10	54	2
2	19	10	2	1	2	1	1	0	0	0	0	0	0	1	1	1	1	1	0	0	0	0	2	2	2	1	32	86	4	24	3
1	18	10	2	1	2	1	0	1	0	0	0	0	1	1	0	1	0	0	0	0	0	0	1	4	2	3	36	84	10	54	1
2	18	4	2	1	2	1	0	1	0	0	0	0	0	0	0	0	0	0	0	0	0	1	1	4	5	4	13	28	7	18	3
2	18	7	2	1	1	1	0	1	0	0	0	0	0	1	1	1	1	0	0	0	0	0	3	3	1	3	28	65	5	43	2
1	18	10	2	1	2	2	1	0	0	0	0	0	1	1	0	1	1	1	0	0	0	0	1	3	1	2	28	84	1	36	2
2	19	10	2	1	2	1	1	0	0	0	0	0	0	1	1	1	1	0	0	0	0	0	2	3	3	1	33	56	0	38	3
2	18	7	2	1	2	1	1	0	0	0	0	0	1	1	1	1	1	0	0	0	0	0	2	4	2	2	29	84	3	42	4
2	18	7	2	2	1	1	1	0	0	0	0	0	1	0	0	1	1	0	0	0	0	1	2	4	2	3	28	84	4	59	2
2	20	7	2	1	2	1	1	0	0	0	0	0	1	1	0	1	1	0	0	0	0	0	2	3	2	2	31	67	4	44	3
2	18	7	2	1	1	1	1	0	0	0	0	0	1	1	0	1	0	0	0	0	0	0	2	5	4	2	36	84	2	56	3
2	20	11	2	1	1	1	1	0	0	0	0	0	1	1	1	1	1	1	1	1	1	0	1	4	2	2	29	88	4	61	2
1	18	7	2	1	1	2	1	0	0	0	0	0	1	1	1	1	1	1	1	1	1	0	1	3	3	2	32	61	7	52	1
1	19	10	2	1	2	1	0	1	0	0	0	0	0	0	0	1	1	1	0	0	0	0	2	4	3	2	39	89	5	65	3
2	18	8	2	1	1	1	1	0	0	0	0	0	0	0	0	0	1	0	0	0	1	0	1	5	4	2	12	28	1	18	2
1	20	4	2	1	2	1	0	1	0	0	0	0	1	0	1	0	0	0	0	0	0	0	2	5	4	1	31	90	1	62	3
1	20	10	2	2	2	1	1	0	0	0	0	0	0	1	0	1	1	0	1	1	0	0	2	3	1	2	30	78	10	39	1
1	18	10	2	1	2	1	1	1	0	0	0	0	1	0	1	1	0	0	0	0	0	0	2	5	3	1	19	67	8	18	2
1	19	10	2	1	2	2	0	1	0	0	0	0	0	0	0	1	0	1	0	0	0	0	1	3	1	1	12	56	0	18	3
2	20	11	2	1	2	1	1	0	0	0	0	0	1	1	0	1	1	0	0	0	0	0	2	4	2	1	26	76	5	58	4
1	19	7	2	1	1	2	1	0	0	0	0	0	1	1	1	1	0	1	0	1	1	0	1	3	2	2	32	68	3	45	3
2	18	10	2	2	1	2	0	1	0	0	0	0	0	0	0	0	0	0	0	0	0	1	2	4	2	3	25	57	4	34	2
2	19	7	2	1	2	1	1	0	0	0	0	0	1	0	1	1	1	1	0	0	0	0	2	5	5	4	36	102	8	61	0
2	21	10	1	1	2	1	1	0	0	0	0	0	1	1	0	0	1	0	0	0	0	0	1	2	2	4	24	56	6	18	2
1	19	4	2	1	2	1	1	0	0	0	0	0	1	1	1	1	0	1	0	0	0	0	2	4	2	2	36	84	4	54	3
1	18	11	2	1	2	1	1	0	0	0	0	0	0	1	0	1	0	0	0	1	1	0	1	2	2	2	19	59	1	42	3
1	19	4	1	1	2	1	0	1	0	0	0	0	0	1	0	0	1	1	0	0	0	0	2	3	2	3	34	84	5	54	3
2	18	7	2	2	1	1	1	0	0	0	0	0	0	0	0	1	0	0	0	0	0	0	3	4	2	1	37	84	5	54	2
1	18	7	2	2	2	1	0	1	0	0	0	0	0	1	0	1	0	0	0	0	0	0	1	3	1	1	33	74	2	61	3
2	18	7	2	2	1	1	1	0	0	0	0	0	1	0	0	1	1	1	0	1	0	0	1	5	3	2	31	77	4	52	2
2	20	11	2	1	2	2	0	1	0	1	0	0	0	1	0	1	0	0	0	0	0	0	2	2	1	2	27	65	3	33	3
1	18	11	1	2	1	1	1	0	0	0	0	0	1	1	0	0	0	0	0	0	0	0	1	3	2	2	36	84	0	54	3
1	19	11	2	2	1	1	1	0	0	0	0	0	1	1	1	1	1	1	1	1	1	0	2	3	3	2	36	95	7	54	2
2	18	10	2	1	2	1	1	0	0	0	0	0	0	0	1	1	1	1	0	0	0	0	1	3	2	1	12	38	6	20	5
2	18	7	2	1	2	1	1	0	0	0	0	0	1	1	0	0	0	0	0	0	0	0	2	3	3	2	34	86	2	49	3
2	18	7	2	2	1	1	1	0	0	0	0	0	1	1	1	1	1	0	0	1	0	0	2	4	3	3	33	101	5	47	2
2	18	10	2	1	1	1	1	0	0	0	0	0	1	1	1	0	1	0	0	0	1	0	4	5	4	3	24	112	9	36	1
1	18	10	2	1	2	1	1	1	0	0	0	0	0	0	1	1	1	1	0	1	0	0	3	3	3	2	24	84	5	72	3
1	20	10	2	1	2	1	1	0	0	0	0	0	1	1	0	1	0	0	0	0	0	0	1	1	1	1	37	74	9	46	4
1	18	11	2	2	1	1	0	1	0	0	0	0	0	0	1	1	0	1	0	0	0	0	1	4	3	2	34	86	5	52	2
1	18	8	2	2	1	1	1	1	0	0	0	0	1	1	1	1	1	1	0	1	1	0	4	5	2	2	37	83	6	48	2
2	18	11	2	2	1	1	1	0	0	0	0	0	1	1	1	1	1	1	0	1	0	0	2	5	5	4	29	112	2	27	3
1	20	11	2	2	1	1	1	0	0	0	0	0	1	1	1	1	1	1	0	0	0	0	1	2	1	1	29	74	7	47	3
2	17	11	2	1	1	1	1	0	0	0	0	0	1	1	1	1	1	0	0	0	0	0	1	3	3	2	24	56	3	20	3
2	18	10	2	1	2	1	1	0	0	0	0	0	0	1	1	1	1	1	1	1	1	0	2	4	1	2	27	79	4	61	3
2	17	10	2	1	2	1	1	0	0	0	0	0	1	1	1	1	1	1	0	1	1	1	4	3	4	2	29	75	5	48	4
2	20	11	2	2	1	1	1	0	0	0	0	0	1	1	1	1	1	0	0	0	0	0	2	5	3	3	12	46	1	28	3
1	18	11	2	1	2	1	1	0	0	0	0	0	0	0	0	1	0	0	1	1	1	0	1	3	2	3	32	78	3	47	2
2	18	11	2	2	1	1	1	0	0	0	0	0	0	0	0	1	0	1	0	0	0	0	3	3	1	1	12	57	5	41	2
2	20	10	2	1	2	1	1	0	0	0	0	0	0	0	1	1	0	0	0	0	0	0	2	5	4	1	32	93	4	68	3
2	18	11	2	2	1	1	1	0	0	0	0	0	1	1	1	1	1	1	0	1	0	0	4	2	2	2	25	84	5	48	3
2	21	11	2	1	2	1	1	0	0	0	0	0	1	1	0	1	1	0	0	0	0	0	3	3	2	2	31	69	5	59	3
2	19	10	2	1	1	1	1	0	0	0	0	0	0	1	1	1	1	0	0	0	0	0	2	4	2	2	35	88	5	52	2
2	20	11	2	1	2	1	1	0	0	0	0	0	0	0	1	1	0	0	0	1	1	0	2	3	3	2	30	71	2	47	3
2	19	11	2	1	2	1	0	1	0	0	0	0	0	1	1	0	1	0	0	0	0	0	3	5	3	3	35	88	4	58	3
2	18	7	1	2	2	1	1	0	0	0	0	0	1	0	1	0	1	0	0	0	0	0	2	4	3	1	12	76	10	44	2
2	19	11	2	2	2	1	0	1	0	0	0	0	1	1	1	1	1	0	0	0	0	0	1	3	1	1	20	75	2	52	3
2	19	11	2	2	2	1	1	0	0	0	0	0	0	0	1	0	1	1	0	0	0	0	2	3	3	1	21	70	1	37	3
2	18	11	2	1	2	1	1	0	0	0	0	0	1	1	0	1	0	1	0	0	0	0	3	2	1	2	24	95	4	54	3
1	20	10	2	1	2	1	1	0	0	0	0	0	1	1	0	1	0	1	0	0	0	1	2	3	4	1	36	87	17	54	0
2	21	11	2	1	2	1	1	0	0	0	0	0	1	1	1	1	1	1	1	1	1	0	2	4	3	2	48	84	10	54	0
2	20	11	2	1	2	1	1	0	0	0	0	0	1	1	1	1	1	0	1	1	0	0	3	3	3	3	32	97	5	57	3
1	19	10	2	1	1	1	1	0	0	0	0	0	1	1	0	1	1	0	0	0	1	0	2	4	2	2	21	71	3	32	2
2	22	11	2	1	2	1	1	0	0	0	0	0	0	1	0	1	1	0	0	0	0	0	4	5	3	3	29	85	4	56	3
2	20	7	2	1	2	2	1	0	0	0	0	0	1	1	1	1	1	0	0	0	0	0	1	4	2	1	28	28	5	28	3
2	20	10	2	1	2	1	1	0	0	0	0	0	1	1	1	1	1	0	0	0	0	0	3	2	2	3	23	59	4	64	4
2	20	11	2	2	1	1	1	0	0	0	0	0	1	0	0	1	0	0	0	0	0	0	2	3	2	2	35	84	5	51	3
2	19	11	2	1	2	3	1	0	0	0	0	0	0	1	0	1	1	0	0	0	0	0	4	3	2	4	33	65	2	49	3
2	19	10	1	2	1	1	0	0	1	0	0	0	0	1	1	1	1	0	0	1	0	0	2	5	5	3	45	76	8	41	3
2	19	10	2	1	1	1	1	0	0	0	0	0	1	0	1	1	1	0	0	1	0	0	3	3	2	2	23	67	4	59	3
2	19	11	2	2	1	1	1	0	0	0	0	0	0	1	1	1	1	1	1	1	0	0	2	4	2	2	21	93	5	76	3
2	18	11	2	2	1	1	1	0	0	0	0	0	1	1	1	1	1	1	0	1	0	0	3	3	2	2	30	94	4	49	2
2	20	11	2	1	2	1	1	0	0	0	0	0	1	1	1	1	1	1	0	0	0	0	3	5	3	1	19	74	4	49	3
2	18	7	2	2	1	1	1	0	0	0	0	0	1	0	0	1	1	0	0	0	0	0	4	4	2	1	29	81	0	49	4
1	21	11	2	1	2	1	0	1	0	0	0	0	1	1	1	1	1	1	0	1	0	0	3	5	4	4	48	112	6	54	2
2	20	11	2	1	2	1	1	0	0	0	0	0	1	1	1	1	1	1	0	0	0	0	3	5	2	2	38	94	5	42	4
2	18	10	2	2	1	1	1	1	0	0	0	0	1	1	1	1	1	0	0	0	0	0	1	3	1	1	36	84	4	54	3
2	19	11	2	2	2	1	0	1	0	0	0	0	1	0	1	1	1	1	0	1	0	0	2	3	2	1	34	81	2	35	3
1	18	10	2	2	1	2	1	0	0	0	0	0	1	0	1	1	0	0	0	0	0	0	2	4	1	3	36	84	1	52	3
2	19	7	2	2	2	1	1	1	0	0	0	0	1	1	1	1	1	1	0	0	0	0	4	5	2	2	40	78	3	46	3
2	17	10	2	1	2	1	1	0	0	0	0	0	1	1	1	1	1	1	1	1	1	0	2	5	2	2	48	93	6	72	2
2	20	11	2	2	1	1	1	0	0	0	0	0	1	1	1	1	1	1	0	1	1	0	3	5	2	3	36	84	3	54	3
2	20	11	2	1	2	1	1	0	0	0	0	0	1	1	0	1	1	0	0	0	0	0	3	5	4	3	34	84	6	47	2
2	20	7	2	2	1	1	1	0	0	0	0	0	0	0	1	1	1	0	0	0	0	0	3	5	2	3	36	84	0	54	3
2	女	7	2	1	2	1	1	0	0	0	0	0	0	1	0	1	1	0	0	0	0	0	2	3	5	2	35	68	3	33	4
1	32	10	2	1	1	3	1	0	0	0	0	0	1	1	0	1	0	0	0	0	0	0	3	3	2	1	45	112	5	66	2
2	18	4	2	1	2	1	1	0	0	0	0	0	0	0	1	1	0	0	0	0	0	0	1	2	2	1	34	75	3	40	2
2	20	11	2	1	2	1	1	0	0	0	0	0	1	1	0	0	0	0	0	1	0	0	1	4	3	3	35	90	4	65	3
2	22	11	2	1	2	1	1	0	0	0	0	0	1	1	1	1	1	0	1	0	0	0	2	2	2	2	32	96	10	68	2
1	21	7	2	1	1	1	1	0	0	0	0	0	1	1	0	1	1	0	0	0	0	0	3	1	3	1	28	55	0	27	3
1	19	10	2	1	2	1	1	0	0	0	0	0	0	1	1	1	1	1	0	0	0	0	4	4	3	2	30	76	5	45	3
2	19	10	2	1	2	1	1	0	0	0	0	0	0	0	1	1	1	1	0	1	0	0	1	5	5	1	34	87	1	52	3
2	19	4	2	1	2	1	0	1	0	0	0	0	1	0	1	1	1	0	0	1	0	0	2	4	1	1	36	84	5	54	4
1	20	4	2	1	2	1	1	0	0	0	0	0	0	0	0	1	1	0	0	0	0	0	3	5	2	3	32	37	2	43	4
1	19	10	2	1	1	3	0	1	0	0	0	0	1	0	1	1	0	0	0	0	0	0	1	3	3	1	12	28	8	18	3
1	17	7	2	1	1	1	1	0	0	0	0	0	1	1	1	1	1	1	0	0	0	0	2	4	1	1	29	81	2	43	3
1	18	10	2	2	1	1	1	0	0	0	0	0	0	0	0	1	0	1	0	0	0	0	2	4	5	1	24	56	0	36	4
2	21	10	1	1	2	1	1	0	0	0	0	0	1	1	1	1	1	0	1	0	1	0	1	3	2	3	38	87	3	55	4
1	20	10	2	1	2	1	1	0	0	0	0	0	1	1	1	1	1	1	1	1	1	1	1	2	2	1	27	84	1	72	3
1	19	10	2	1	2	1	1	0	0	0	0	0	1	1	1	1	0	0	0	0	0	0	1	4	1	1	27	54	4	25	4
2	18	7	2	1	2	1	0	1	0	0	0	0	1	0	1	1	0	0	0	1	0	0	2	5	3	3	40	119	6	58	4
2	20	7	2	1	2	1	1	1	0	0	0	0	0	1	1	1	1	0	0	0	0	1	1	2	3	1	28	84	6	40	3
2	18	10	1	1	2	1	1	0	0	0	0	0	0	0	1	1	1	0	0	1	0	0	2	5	3	3	36	83	3	58	3
2	19	7	2	2	1	1	0	1	0	0	0	0	1	1	1	1	1	0	0	0	0	0	1	4	3	1	12	28	3	18	2
1	23	10	2	1	2	1	0	1	0	0	1	0	1	0	1	1	0	1	0	1	1	0	3	4	2	2	33	76	4	57	3
2	25	10	2	2	1	1	0	1	0	0	0	0	0	0	1	1	1	0	0	0	0	0	2	4	2	4	30	91	8	62	0
2	25	10	2	1	1	1	1	0	0	0	0	0	1	1	1	1	1	0	0	1	0	0	2	5	2	1	27	79	5	37	3
2	27	10	2	2	1	1	1	0	0	0	0	0	1	1	1	1	1	1	1	1	1	0	2	5	2	3	12	107	1	18	4
2	26	10	2	1	2	1	1	1	0	0	0	0	1	0	1	1	1	0	0	0	0	0	3	4	2	1	36	84	5	45	2
2	26	7	2	1	1	2	1	0	0	0	0	0	1	0	1	1	1	1	0	0	0	0	1	3	2	4	19	59	9	55	2
2	23	10	2	2	1	1	1	0	0	0	0	0	1	1	1	1	1	0	0	1	0	0	5	5	1	1	26	65	1	34	3
2	24	10	2	1	2	1	1	0	0	0	0	0	0	0	1	1	0	0	0	0	0	0	2	5	3	4	32	102	6	63	2
2	25	10	2	1	2	1	1	0	0	0	0	0	1	1	0	1	1	0	0	1	0	0	3	4	2	3	30	56	5	49	2
2	23	10	2	2	1	1	0	1	0	0	0	0	0	0	1	1	1	1	0	0	0	0	2	3	1	4	38	84	7	56	2
2	24	10	2	2	1	1	0	1	0	0	0	0	0	1	0	1	0	0	1	1	0	0	1	2	5	2	24	54	6	62	2
2	24岁	10	2	1	2	2	1	0	0	0	0	0	0	1	0	1	1	0	0	1	0	0	1	3	2	1	30	81	5	54	2
1	31	10	2	1	2	1	1	0	0	0	0	0	1	1	0	1	0	0	0	0	0	0	1	5	1	1	34	85	7	38	2
2	17	11	2	1	2	1	1	0	0	0	0	0	0	1	1	1	1	1	0	1	0	0	3	3	4	1	36	84	2	54	5
2	18	11	2	2	1	1	1	0	0	0	0	0	0	0	0	1	0	1	0	0	0	0	2	5	2	1	12	84	2	36	3
2	18	11	2	2	2	2	1	0	0	0	0	0	0	1	1	1	1	1	0	0	0	0	1	4	1	3	31	85	2	45	3
2	18	11	2	1	1	1	1	0	0	0	0	0	0	1	0	0	0	0	0	0	0	0	1	5	2	1	32	78	4	54	4
2	18	11	2	2	2	1	1	0	0	0	0	0	1	1	1	1	0	0	1	0	0	0	4	5	2	4	48	84	10	72	0
1	18	11	2	2	1	1	1	0	0	0	0	0	1	1	1	1	1	0	0	1	0	0	2	5	4	3	36	87	5	54	4
2	17	11	2	2	2	1	0	1	0	0	0	0	0	0	1	1	0	0	0	0	0	0	2	5	2	1	33	75	0	39	4
1	19	11	2	1	2	1	1	0	0	0	0	0	1	1	1	1	1	0	0	1	1	0	2	3	2	1	39	76	4	53	3
2	19	11	2	1	2	1	1	0	0	0	0	0	1	1	1	1	1	1	0	0	0	0	5	2	3	1	34	83	4	44	4
2	18	11	2	1	2	1	1	1	0	0	1	0	0	1	1	1	1	1	0	0	0	0	1	3	2	1	34	56	6	53	5
2	18	11	2	2	1	1	1	0	0	0	0	0	1	1	0	1	1	1	0	0	0	0	2	3	4	2	31	87	3	44	3
2	18	11	2	1	2	1	1	0	0	0	0	0	1	1	0	1	1	0	0	0	0	0	2	3	2	3	34	72	6	53	2
2	17	11	2	1	1	1	1	0	0	0	0	0	1	1	0	1	1	1	0	0	0	1	3	4	1	2	36	84	3	54	3
2	18	11	2	2	1	1	1	0	0	0	0	0	1	1	1	1	1	0	0	0	0	0	2	2	2	1	29	34	4	43	3
2	18	11	2	1	1	3	1	0	0	0	0	0	1	1	0	1	1	0	0	0	0	0	1	2	2	1	14	67	1	35	4
2	18	11	2	1	2	1	0	0	1	0	0	0	1	0	0	1	1	0	0	0	0	0	2	3	2	3	39	98	15	73	2
2	18岁	11	2	1	2	1	0	1	0	0	0	0	0	1	1	1	1	1	0	0	0	0	2	4	1	1	36	75	2	53	3
2	18	11	2	1	2	1	1	0	0	0	0	0	1	1	0	1	1	0	0	0	0	0	2	3	1	1	36	74	1	52	4
2	19	11	2	2	1	1	1	0	0	0	0	0	1	1	1	1	1	1	0	0	0	0	5	4	3	2	48	81	11	56	2
1	18	11	2	1	1	1	1	0	0	0	0	0	0	1	0	1	0	0	0	0	0	1	2	3	1	1	29	74	2	50	4
1	18	11	2	1	1	1	1	0	0	0	0	0	1	0	0	1	0	0	0	0	0	0	2	2	2	2	32	82	6	54	3
2	18	11	2	1	1	1	1	0	0	0	0	0	1	1	1	1	1	0	0	1	0	0	2	3	3	2	29	75	6	43	2
2	18	11	2	1	2	1	1	0	0	0	0	0	1	1	1	1	1	0	0	0	0	1	1	4	2	2	28	80	3	49	4
2	18	11	2	1	1	1	1	0	0	0	0	0	1	1	1	1	1	1	1	1	1	0	2	5	4	2	44	72	1	36	4
2	19	11	2	1	2	1	1	0	0	0	0	0	1	1	1	1	1	0	0	0	0	0	2	2	3	2	25	81	4	29	2
2	18	11	2	1	2	1	0	1	0	0	0	0	1	1	1	1	1	0	0	1	1	1	1	3	2	1	29	89	6	51	2
2	18	11	2	1	2	1	1	0	0	0	0	0	0	1	1	1	1	0	0	1	0	0	2	3	2	1	32	73	4	49	3
2	18	11	2	1	2	1	1	0	0	0	0	0	0	1	1	1	1	0	0	0	0	0	2	3	5	3	28	90	4	51	3
2	18	11	2	2	1	1	1	0	0	0	0	0	1	1	0	1	0	1	0	0	0	0	3	3	3	2	36	79	5	50	2
2	18	11	2	2	2	1	1	0	0	0	0	0	1	1	1	1	1	1	0	1	0	0	3	2	2	1	36	79	5	61	3
2	18	11	2	1	1	1	1	0	0	0	0	0	0	0	1	1	0	0	0	1	0	0	2	4	2	1	12	31	0	21	4
1	20	8	2	2	1	1	1	0	0	0	0	0	1	1	1	1	1	1	1	1	1	0	3	3	2	3	36	84	8	54	0
2	19	8	2	1	2	1	1	0	0	0	0	0	1	1	1	1	1	1	0	0	0	0	5	5	1	1	12	53	4	30	1
1	20	8	2	1	2	1	0	1	0	0	0	0	0	1	0	1	0	1	1	0	0	0	1	4	2	4	36	84	3	54	3
2	18	8	2	1	1	1	1	0	0	0	0	0	0	1	0	1	1	0	0	1	0	0	2	5	5	3	38	94	11	59	1
2	19	11	2	2	1	1	1	0	0	0	0	0	1	0	1	1	1	1	0	0	0	0	3	5	2	2	22	55	3	47	2
1	19	8	2	1	1	1	1	0	0	0	0	0	1	0	1	0	0	0	0	0	0	0	1	5	3	4	32	109	5	71	3
2	18	11	2	2	2	1	1	0	0	0	0	0	1	1	1	1	1	1	1	1	0	0	3	4	4	2	40	109	4	58	4
2	18	11	2	2	1	2	1	0	0	0	0	0	1	1	0	0	1	0	0	0	0	0	3	3	3	2	34	86	1	43	4
2	19	11	2	2	1	2	1	0	0	0	0	0	1	1	0	1	1	0	0	1	0	0	3	4	1	1	24	66	2	48	4
2	18	7	2	1	1	1	1	0	0	0	0	0	1	1	1	1	1	1	0	0	0	0	3	3	3	2	12	56	3	18	4
2	18	2	2	2	1	2	1	0	0	0	0	0	1	1	1	1	1	1	0	1	0	0	2	1	1	2	22	68	2	36	3
2	17	7	2	1	1	1	1	0	0	0	0	0	0	0	0	0	0	1	0	0	0	0	1	4	2	2	24	56	3	36	3
2	19	11	2	1	2	3	1	0	0	0	0	0	0	0	1	1	0	1	0	0	0	1	3	4	3	3	33	103	4	68	3
2	18	11	2	1	2	1	1	0	0	0	0	0	1	1	1	1	1	0	0	1	0	0	2	4	3	3	39	82	2	41	3
2	18	11	2	2	1	1	0	1	0	0	0	0	1	1	1	1	1	0	0	0	0	1	2	4	1	1	23	62	4	47	2
1	18	7	2	1	2	1	1	0	0	0	0	0	0	0	1	0	0	1	0	1	0	0	5	4	3	3	51	84	6	72	2
2	18	11	2	2	1	1	0	1	0	0	0	0	1	1	0	1	0	0	0	0	0	1	3	3	2	3	33	80	7	64	2
1	18	7	2	2	1	1	1	0	0	0	0	0	0	1	0	0	0	0	0	0	0	0	2	2	3	1	24	56	3	36	4
2	20	8	2	1	2	1	1	0	0	0	0	0	1	1	0	1	0	0	0	0	0	0	4	2	1	1	23	59	3	56	3
2	18	2	2	1	2	1	0	1	1	0	0	0	1	1	0	1	1	0	0	1	1	0	2	4	1	1	27	69	7	39	2
2	18	2	2	1	1	1	1	0	0	0	0	0	1	1	1	1	1	1	0	1	1	0	3	4	3	3	36	84	4	54	2
2	19	11	2	1	1	1	1	0	0	0	0	0	1	1	1	1	1	0	0	1	0	1	3	3	5	3	27	61	5	57	3
1	19	11	2	1	2	1	1	0	0	0	0	0	1	1	1	1	1	1	0	0	0	0	2	4	2	2	26	82	4	43	2
2	19	11	2	1	2	1	0	1	0	0	0	0	0	1	0	1	1	1	0	0	0	0	4	3	2	1	24	80	2	33	3
2	18	11	2	1	2	1	1	0	0	0	0	0	1	1	1	1	1	0	0	1	0	0	2	4	4	3	30	89	5	63	3
2	18	4	2	2	1	2	1	0	0	0	0	0	0	0	1	1	0	0	0	0	0	0	2	4	2	2	37	85	3	43	3
2	18	7	2	2	1	2	1	0	0	0	0	0	1	1	0	1	0	0	0	0	0	0	2	3	2	2	26	77	2	36	4
2	18	7	2	2	1	1	1	1	0	0	0	0	1	1	1	1	1	1	1	0	0	0	3	4	2	2	32	86	6	36	3
2	18	2	1	1	1	3	1	0	0	0	0	0	1	1	1	1	1	0	0	1	0	0	1	4	2	2	18	72	6	39	3
1	17	8	2	1	2	1	1	0	0	0	0	0	1	1	1	1	1	1	0	1	0	0	1	4	3	2	48	84	4	54	3
2	18	7	2	1	2	1	1	0	0	0	0	0	0	0	0	1	1	0	0	0	0	0	1	3	2	2	29	28	3	33	4
1	18	7	2	1	2	1	1	0	0	0	0	0	1	1	1	0	0	1	0	0	0	0	3	4	1	3	36	84	5	54	2
2	18	11	2	1	1	1	1	0	0	0	0	0	0	1	1	1	1	1	1	0	0	0	2	2	3	2	30	79	7	69	3
2	19	6	2	1	2	2	0	1	0	0	0	0	0	0	1	1	1	0	0	0	0	0	2	3	2	2	30	54	2	18	4
1	20	7	2	2	2	1	1	0	0	0	1	0	1	1	1	1	1	0	0	0	0	0	2	1	2	1	12	32	0	19	5
2	19	11	2	2	1	1	1	0	0	0	0	0	0	1	1	1	0	0	0	1	0	0	2	4	3	3	38	46	3	51	4
2	19	8	2	1	2	1	1	0	0	0	0	0	1	0	0	1	1	1	0	1	0	0	3	4	2	1	24	88	8	32	2
2	18	2	2	1	2	1	0	1	0	0	0	0	1	1	0	1	1	0	0	0	0	0	4	3	2	2	34	70	2	52	4
1	18	2	2	1	1	1	1	0	0	0	0	0	1	1	0	1	0	0	1	0	0	0	1	4	2	2	27	76	1	45	4
2	18	7	2	1	1	1	1	1	0	0	0	0	1	1	0	1	1	0	0	0	0	0	2	3	1	1	32	82	4	51	3
2	18	2	2	1	1	1	1	0	0	0	0	0	1	1	1	1	1	0	1	1	1	0	3	3	3	2	40	84	4	55	2
2	18	7	2	1	1	1	1	0	0	0	0	0	0	1	0	1	0	0	0	0	0	0	1	3	1	1	24	56	0	46	4
2	18	2	2	1	1	1	1	0	0	0	0	0	1	1	1	1	1	1	0	1	1	0	2	4	3	3	33	70	4	54	2
2	18	7	2	1	1	1	1	0	0	1	0	0	1	1	1	1	1	0	0	1	0	0	3	3	1	2	35	84	8	54	3
2	18岁	7	2	2	1	1	0	1	0	0	0	0	0	0	1	1	1	1	0	0	0	0	2	4	2	2	36	84	3	45	3
2	18	2	2	1	1	1	0	1	0	0	0	0	1	1	0	1	1	1	0	0	1	0	3	4	1	2	35	82	3	61	3
1	19	8	2	2	1	1	1	0	0	0	0	0	1	1	1	1	0	1	1	0	0	0	3	5	1	1	31	96	6	49	3
2	18	7	2	1	2	1	1	0	0	0	0	0	1	1	1	1	1	1	0	1	0	0	3	4	2	2	35	84	5	41	3
2	20	2	2	1	1	1	1	0	0	0	0	0	0	1	1	1	1	0	0	1	0	0	1	2	2	1	25	60	5	35	3
2	17	2	2	1	1	1	1	0	0	0	0	0	0	0	1	1	1	0	0	1	0	0	1	3	2	2	36	84	1	36	4
2	18	7	2	1	2	1	1	0	0	0	0	0	1	1	1	1	1	1	0	0	0	0	2	5	3	4	36	84	6	54	4
2	18	2	2	2	1	1	1	0	0	0	0	0	1	1	1	1	1	1	0	1	1	1	3	4	4	1	28	77	3	42	2
2	19	2	2	1	1	1	1	0	0	0	0	0	1	1	1	1	1	1	1	1	1	1	2	4	3	3	25	76	4	28	2
2	18	2	2	1	1	1	1	0	0	0	0	0	1	1	1	1	1	1	0	1	0	0	3	4	3	4	30	120	6	61	2
2	18	2	2	2	1	1	0	1	0	0	0	0	1	1	1	1	1	1	0	0	0	0	1	3	4	2	33	81	4	60	3
2	20	2	2	1	2	2	1	0	0	0	0	0	0	1	0	0	0	0	0	1	0	1	1	3	1	1	12	58	3	21	4
2	18	4	2	1	1	1	1	0	0	0	0	0	1	1	1	1	0	0	0	0	0	0	2	2	1	1	19	59	3	45	4
2	17	2	2	2	1	1	1	0	0	0	0	0	1	1	1	1	1	0	0	0	0	0	1	3	2	2	27	77	3	49	3
1	17	2	2	1	2	1	0	1	0	0	0	0	1	1	0	0	1	0	0	0	0	1	2	2	4	3	26	77	6	52	3
2	17	2	2	1	2	1	1	0	0	0	0	0	1	0	1	1	1	1	0	1	1	0	2	5	3	2	34	94	5	57	3
2	18	2	2	1	2	1	0	1	0	1	0	0	1	1	1	1	1	1	0	1	1	0	5	3	2	2	20	56	3	31	3
2	19	11	2	1	1	1	0	1	0	1	0	0	1	1	1	1	1	0	0	0	0	0	4	5	3	2	37	86	6	48	3
2	19	2	2	1	1	1	1	0	0	0	0	0	1	1	1	1	1	1	0	1	0	0	1	3	3	2	18	64	4	40	4
1	19	8	2	2	1	1	1	0	0	0	0	0	0	1	1	0	0	0	0	0	0	0	1	2	2	2	16	71	2	45	3
2	19	2	2	1	2	1	1	0	0	0	0	0	0	1	0	1	1	0	0	1	0	0	2	3	2	1	25	56	5	56	3
2	18	2	2	1	2	1	1	0	0	0	0	0	0	0	1	1	1	1	0	0	0	0	1	4	1	1	27	73	2	56	4
2	18	8	2	1	2	1	1	0	0	0	0	0	0	1	0	1	0	0	0	0	0	0	2	2	1	2	26	61	2	18	3
2	19	11	2	1	1	1	1	0	0	0	0	0	0	1	1	1	1	1	0	0	0	0	2	3	3	2	25	85	2	58	3
1	18	7	2	2	1	1	1	0	0	0	0	0	0	1	0	1	1	1	0	0	0	0	1	3	1	2	24	66	1	52	3
2	18	7	2	1	1	1	1	0	0	0	0	0	1	1	0	1	0	0	0	0	1	0	1	3	2	1	36	84	4	54	3
1	20	8	2	1	2	1	1	0	0	0	0	0	0	0	0	0	0	0	0	0	0	1	2	3	1	1	36	65	6	42	3
2	20	2	2	1	2	2	1	0	0	0	0	0	1	1	0	1	0	0	0	0	0	1	1	4	2	2	22	87	4	42	4
2	18	2	2	2	2	1	1	0	0	0	0	0	0	1	1	0	1	0	0	0	1	0	2	5	3	2	31	96	3	39	3
2	18	2	1	1	1	1	1	0	0	0	0	0	1	1	0	1	1	0	0	0	0	1	2	2	3	1	33	65	3	38	2
2	17	7	2	1	2	2	1	0	0	0	0	0	1	1	1	1	1	0	0	0	0	0	1	3	4	3	22	86	4	48	3
1	20	11	2	1	2	1	1	0	0	0	0	0	0	1	1	1	1	0	1	1	0	0	1	4	2	1	27	77	3	35	2
2	19	7	2	1	2	1	1	0	0	0	0	0	1	1	1	1	1	1	0	0	0	1	2	3	2	1	26	60	4	43	3
2	18	2	2	1	2	1	1	0	0	0	0	0	1	1	1	1	1	1	0	1	1	0	2	4	2	3	25	84	5	38	3
1	18	2	2	2	1	1	1	0	0	0	0	0	0	1	0	1	1	1	0	1	0	0	2	4	1	3	30	88	4	51	2
1	19	8	2	2	1	1	1	0	0	0	0	0	1	0	1	1	1	0	1	1	1	0	2	5	2	3	39	101	3	53	3
2	19	7	2	1	2	1	1	0	0	0	0	0	1	1	0	1	0	0	0	1	0	0	2	4	4	2	34	82	7	57	3
2	19	7	2	1	2	1	1	1	0	0	0	0	0	1	1	1	1	1	1	1	1	0	3	3	3	2	35	88	4	55	3
2	18	2	2	2	1	1	0	1	0	0	0	0	0	0	0	1	1	1	0	0	0	0	2	4	4	3	35	82	4	49	3
2	19	2	2	1	2	1	1	0	0	0	0	0	1	1	0	1	1	0	0	1	1	1	3	4	3	1	34	90	4	24	4
2	18	7	2	2	1	2	0	1	0	1	0	0	1	1	1	1	1	0	0	1	1	0	1	2	2	1	19	79	4	57	4
2	18	7	2	1	2	1	1	0	0	0	0	0	0	1	0	0	0	0	0	0	0	1	4	4	3	2	36	84	3	54	3
2	18	2	2	1	2	1	1	0	0	0	0	0	1	1	1	1	0	0	0	0	0	0	1	4	2	2	25	83	3	45	4
2	女	2	2	1	1	1	1	0	0	0	0	0	1	1	1	1	1	1	1	1	1	0	2	4	2	3	29	66	3	57	4
1	18	4	1	1	1	1	1	0	0	0	0	0	0	0	0	1	0	0	1	0	0	0	1	2	1	1	25	54	3	51	3
2	20	7	2	1	2	1	1	0	0	0	0	0	1	0	0	1	1	0	1	0	0	0	2	2	3	1	27	65	2	48	4
2	20	2	2	1	1	1	1	0	0	0	0	0	1	0	1	1	0	0	1	0	0	0	5	5	5	4	29	107	10	73	1
2	18	2	2	2	2	2	1	0	0	0	0	0	0	0	1	1	1	0	0	1	0	0	2	4	2	3	27	90	5	42	3
1	19	8	2	1	1	1	0	1	0	0	0	0	0	0	0	1	0	0	0	0	0	0	2	5	2	3	33	110	6	52	3
2	18	7	2	1	1	1	0	1	0	0	0	0	0	1	1	1	1	0	0	0	0	0	1	3	5	3	24	56	11	36	2
2	19	8	2	1	2	1	1	0	0	0	0	0	0	1	0	1	1	1	0	1	0	0	5	3	1	1	27	84	5	51	2
2	18	2	2	1	2	1	1	0	0	0	0	0	1	0	0	1	1	1	0	0	0	0	2	4	3	2	30	69	2	49	4
2	18	2	2	1	2	1	0	1	0	0	0	0	1	1	0	1	1	0	0	1	0	0	3	3	1	1	18	34	2	35	4
1	19	2	2	1	1	1	1	0	0	0	0	0	1	1	0	1	0	1	1	0	0	0	1	3	2	1	23	80	2	50	3
2	18	7	2	1	1	1	1	0	0	0	0	0	0	1	0	1	1	1	0	0	0	0	2	4	2	1	25	80	1	45	3
1	18	2	2	2	2	1	1	0	0	0	0	0	1	1	1	1	0	0	0	0	0	0	1	1	2	1	12	66	1	26	4
1	18	2	2	1	1	1	1	0	0	0	0	0	1	1	1	1	1	1	1	1	1	1	5	3	2	1	38	73	1	55	3
2	18	7	2	2	1	1	1	1	0	0	0	0	1	1	1	1	1	0	0	0	0	0	1	3	2	1	23	64	6	33	3
1	19	8	2	1	2	1	1	0	0	0	0	0	1	1	1	1	1	0	0	0	0	0	1	5	1	4	23	94	6	52	3
2	18	11	2	2	2	1	1	0	0	0	0	0	1	1	1	1	1	1	1	1	1	1	5	2	3	2	17	59	0	32	4
2	18	7	2	2	1	2	0	1	0	0	0	0	0	1	1	1	0	1	0	0	0	0	2	4	2	3	38	104	6	72	2
2	18	7	2	2	1	1	0	1	0	0	0	0	1	1	1	0	1	0	0	0	0	0	3	3	1	1	12	84	0	28	3
2	17	7	2	1	2	1	1	0	0	0	0	0	0	1	1	1	0	0	0	0	0	0	1	4	5	3	36	95	5	53	3
2	18	2	2	2	2	1	0	1	0	0	0	0	1	1	1	1	1	1	0	0	0	0	3	3	2	3	30	84	8	55	2
2	20	2	2	1	1	1	1	0	0	0	0	0	1	1	1	1	1	1	1	1	1	0	3	3	1	3	23	52	3	32	4
2	18	2	2	1	1	1	1	0	0	0	0	0	1	1	1	1	1	1	1	1	0	1	2	3	2	2	24	83	6	40	3
2	17	7	2	1	1	1	1	0	0	0	0	0	1	1	0	1	1	0	0	0	0	0	1	4	3	1	22	61	4	35	4
2	18	7	2	2	1	1	1	0	0	0	0	0	1	1	1	1	1	1	0	1	0	0	2	4	1	3	28	94	5	46	3
2	18岁	4	2	1	2	1	1	0	0	0	0	0	0	1	1	1	1	0	0	0	0	0	1	4	2	1	30	58	3	38	3
2	18	2	2	2	2	1	1	0	0	0	0	0	1	1	1	1	1	1	0	1	1	0	4	4	3	2	37	82	5	42	4
2	19	7	1	2	2	1	1	0	0	0	0	0	0	1	0	1	0	0	0	1	0	0	1	2	2	2	38	64	3	44	3
1	19	2	2	1	1	1	1	0	0	0	0	0	0	1	1	1	0	0	0	0	0	1	1	4	1	4	12	96	4	18	2
2	19	7	2	1	2	2	1	1	0	0	0	0	0	1	1	1	1	0	0	0	0	1	2	3	1	1	20	61	5	43	4
2	17	7	2	1	2	3	1	0	0	0	0	0	1	1	1	1	1	0	0	0	0	0	1	3	2	3	26	71	5	53	4
1	21	7	2	1	2	2	0	1	0	0	0	0	1	0	1	1	1	0	0	1	0	0	2	4	3	2	38	91	9	52	4
2	18	7	2	1	1	1	1	0	0	0	0	0	1	1	1	1	1	0	0	1	0	0	5	2	2	3	36	93	2	55	4
1	18	8	2	1	2	1	1	0	0	0	0	0	1	1	1	1	1	0	0	0	0	0	1	3	2	2	28	86	3	64	3
1	18	2	2	2	1	1	1	0	0	0	0	0	1	1	1	1	0	1	0	0	0	0	4	5	5	3	36	105	3	36	2
2	20	7	2	1	2	1	1	0	0	0	0	0	0	1	1	1	1	0	0	1	1	0	2	2	1	2	29	75	6	45	4
2	19	2	2	1	2	2	1	0	0	0	0	0	1	1	1	1	1	0	0	0	0	0	3	3	2	2	30	84	6	36	2
1	18	2	2	2	1	1	1	0	0	0	0	0	1	1	0	0	0	1	0	1	0	0	2	3	1	2	36	86	2	55	4
2	17	7	2	1	2	1	1	0	0	0	0	0	0	1	1	1	1	1	1	1	1	1	1	5	5	2	35	86	7	54	2
2	18	2	2	1	1	1	1	0	0	0	0	0	1	1	1	0	0	1	1	1	1	0	1	4	5	4	28	61	3	35	4
2	18	11	2	1	2	1	1	0	0	0	0	0	0	0	0	1	0	0	0	1	0	0	3	5	4	4	34	108	6	78	3
1	17	7	2	1	2	1	1	0	0	0	0	0	1	1	1	1	1	1	1	1	1	0	1	1	1	3	36	84	0	53	3
2	17	2	2	1	1	2	1	0	0	0	0	0	1	1	1	1	1	1	0	0	0	0	5	4	1	2	48	76	3	54	3
2	18	7	2	1	2	1	1	0	0	0	0	0	1	1	1	1	1	0	0	0	0	0	1	3	3	2	18	82	5	29	3
2	18	7	2	1	2	1	1	0	0	0	0	0	1	1	1	1	1	0	0	0	0	0	1	3	3	2	18	82	5	29	3
2	18	2	2	2	1	1	1	0	0	0	0	0	1	1	1	1	0	0	0	0	0	0	1	3	5	1	29	79	5	49	4
1	19	2	2	1	2	1	1	0	0	0	0	0	1	0	1	1	0	1	0	0	0	0	2	4	2	1	36	84	4	54	3
1	18	2	2	2	1	2	1	0	0	0	0	0	1	1	1	1	1	0	0	0	0	0	1	3	2	1	29	56	4	54	4
2	19	2	2	1	2	1	1	0	0	0	0	0	1	0	1	0	0	1	0	0	0	0	1	4	3	2	12	28	0	18	3
1	18	2	2	2	1	1	1	0	0	0	0	0	0	1	0	1	1	0	0	0	0	0	2	1	2	1	21	56	2	32	3
2	18	2	2	1	2	1	1	0	0	0	0	0	0	1	1	1	1	0	0	1	0	0	3	4	3	3	22	76	7	36	2
1	18	7	2	1	2	2	0	1	0	0	0	0	1	0	0	1	0	0	0	0	0	0	1	2	1	2	12	28	1	18	3
1	18	7	2	1	2	1	1	0	0	0	0	0	0	0	1	1	0	1	0	0	0	0	2	3	1	1	12	38	4	18	2
2	18	7	1	2	1	1	1	0	0	0	0	0	0	0	1	1	1	0	0	0	0	0	2	4	3	1	35	28	3	18	3
2	18	7	2	2	1	1	1	0	0	0	0	0	0	1	1	1	1	0	1	1	0	0	2	4	2	1	33	87	5	50	3
1	18	2	2	1	2	1	0	0	1	0	0	0	0	0	0	1	1	0	0	0	0	0	2	3	1	2	24	59	8	59	4
2	18	7	2	1	1	1	1	0	0	0	0	0	0	1	0	1	1	0	0	0	0	0	1	2	1	1	12	100	3	18	4
1	17	11	2	1	1	1	1	0	0	0	0	0	1	1	1	1	1	1	0	0	0	0	1	2	4	1	25	56	5	28	3
1	19	2	2	2	1	1	1	0	0	0	0	0	1	1	1	1	1	1	0	0	0	0	3	3	1	2	24	56	3	36	4
1	18	7	2	1	1	1	1	0	0	0	0	0	0	0	0	1	0	0	0	0	0	0	1	1	2	1	12	84	0	54	4
2	17	2	2	1	2	2	0	1	0	0	0	0	1	1	1	0	0	1	0	1	0	0	1	4	3	1	32	84	5	59	4
1	18	7	2	1	1	1	1	0	0	0	0	0	1	1	1	1	1	1	0	1	0	0	2	3	2	1	27	60	2	18	4
2	18	2	2	1	1	1	1	0	0	0	0	0	0	0	1	1	1	1	1	0	0	0	2	4	1	3	28	78	6	54	4
2	18	2	2	1	1	1	1	0	0	0	0	0	1	1	1	1	1	1	1	1	1	0	1	3	1	1	36	84	3	54	4
2	18	7	2	2	2	1	1	0	0	0	0	0	0	1	1	1	1	0	1	1	0	0	1	4	2	2	40	83	6	56	3
1	18	4	2	2	1	1	1	0	0	0	0	0	0	1	0	1	0	1	0	0	0	0	2	5	2	3	24	56	4	36	2
1	18	7	2	1	2	1	1	0	0	0	0	0	1	1	0	0	1	1	0	1	0	0	1	3	2	1	30	67	2	42	3
2	18	2	2	1	1	1	1	0	0	0	0	0	1	1	1	1	1	1	1	1	1	0	5	5	2	1	33	87	3	61	3
2	18	7	2	1	1	1	1	0	0	0	0	0	1	1	1	1	1	0	0	0	0	0	3	3	1	2	28	58	4	26	2
2	19	7	2	1	2	1	1	0	0	0	0	0	1	1	1	1	1	0	0	0	0	0	2	4	2	2	36	84	0	54	5
2	19	2	2	1	1	1	1	0	0	0	0	0	1	1	1	1	1	0	0	0	0	0	1	3	3	3	35	93	6	56	3
2	18	2	2	2	1	1	1	0	0	0	0	0	0	0	1	1	1	0	0	1	0	0	2	5	2	3	30	84	6	36	3
1	18	4	2	2	1	1	1	0	0	0	0	0	1	1	1	1	1	0	0	0	0	0	2	3	3	1	15	53	4	46	4
2	17	2	2	1	1	1	1	0	0	0	0	0	0	0	1	0	0	0	0	0	0	0	3	3	4	2	28	28	8	31	3
2	17	7	2	1	2	1	1	1	0	0	0	0	1	1	1	1	1	1	1	1	1	0	2	4	1	3	36	84	3	54	4
2	18	7	2	2	1	1	1	0	0	0	0	0	1	0	0	1	1	0	0	0	0	0	2	3	2	1	15	29	0	42	4
1	18	7	2	2	1	1	0	1	0	0	1	0	0	1	0	1	0	0	0	0	1	0	1	3	1	4	36	105	10	54	3
2	18	7	2	1	1	1	1	0	0	0	0	0	0	1	1	1	1	0	0	1	1	0	5	5	5	1	36	81	15	43	0
1	19	7	1	1	2	1	1	0	0	0	0	0	0	1	0	1	0	1	0	0	0	1	1	5	2	1	36	112	6	54	3
2	19	7	2	1	2	1	1	1	1	0	0	0	0	1	0	1	1	0	0	0	0	0	1	5	3	1	36	77	3	54	3
2	19	7	2	1	2	2	0	1	0	0	0	0	1	1	0	1	0	0	0	0	0	0	1	3	2	2	28	84	4	36	4
1	18	2	2	1	1	1	0	1	0	0	0	0	0	0	1	1	0	1	0	0	0	0	1	4	1	2	37	85	6	48	2
2	17	7	2	1	2	1	1	0	0	0	0	0	1	1	0	1	1	0	1	0	0	0	2	2	1	1	18	54	2	32	3
2	18	7	2	1	2	1	1	0	0	0	0	0	0	1	1	1	1	0	0	0	0	1	2	5	2	2	29	87	7	44	3
2	19	7	1	1	2	1	1	0	0	0	0	0	1	0	1	1	1	1	0	1	1	0	2	5	2	3	37	96	5	45	3
2	18	7	2	2	2	2	1	0	0	0	0	0	0	1	1	1	1	0	0	0	0	0	1	3	2	2	27	69	5	50	3
2	17	7	2	1	2	1	0	1	0	0	0	0	0	0	0	1	0	0	0	1	0	0	2	4	4	2	36	91	8	63	5
2	18	7	2	1	2	1	1	0	0	0	0	0	1	1	1	1	1	0	0	0	1	1	1	3	1	1	36	59	5	62	4
2	18	11	2	1	1	1	1	0	0	0	0	0	1	1	1	1	1	0	0	1	0	0	3	4	3	3	40	98	5	56	3
2	19	2	2	1	2	1	1	0	0	0	0	0	0	1	1	1	1	0	1	0	0	0	3	4	3	2	40	83	4	41	3
2	18	7	2	1	1	1	1	0	0	0	0	0	1	1	0	0	0	0	0	0	0	0	3	3	2	1	34	81	3	36	3
2	17	7	2	1	2	1	1	0	0	0	0	0	1	1	1	1	1	1	0	0	0	0	2	2	2	3	12	42	3	18	3
2	18	7	2	1	2	1	1	0	0	0	0	0	1	1	1	1	1	1	0	1	1	0	2	5	2	3	48	101	8	54	3
2	18	7	2	1	2	1	0	1	1	0	0	0	0	1	1	1	1	1	0	1	0	0	4	4	3	3	29	85	6	54	3
2	17	11	2	1	1	1	0	1	0	0	0	0	1	1	1	1	1	0	0	1	0	0	4	4	2	2	30	84	5	47	3
2	18	7	2	2	1	1	1	1	0	0	0	0	0	1	1	1	1	0	0	0	0	0	2	4	2	3	22	107	2	53	3
1	19	7	2	2	1	1	1	0	0	0	0	0	1	0	0	1	1	1	0	0	0	0	2	3	2	1	36	84	0	39	3
2	19	2	2	1	1	1	1	0	0	0	0	0	1	1	1	1	1	0	0	1	0	0	1	5	4	4	36	84	6	36	3
1	19	7	1	1	2	1	1	0	0	0	0	0	0	1	1	1	1	1	0	1	1	0	5	2	1	2	21	80	4	32	1
1	18	7	2	1	2	1	0	1	0	0	0	0	1	0	1	1	1	0	0	0	0	0	2	3	1	2	23	59	4	41	4
1	18	7	2	1	2	1	1	0	0	0	0	0	0	1	1	1	1	0	0	0	0	0	2	5	4	4	36	84	5	54	3
1	18	2	2	2	1	2	1	0	0	0	0	0	1	1	1	1	0	1	0	0	0	0	3	5	1	3	36	112	4	54	4
2	18	7	2	1	2	1	1	0	0	0	0	0	1	1	1	1	1	0	0	1	0	0	3	3	1	1	48	70	6	36	3
1	18	2	2	2	1	1	1	0	0	0	0	0	0	0	0	0	0	0	0	0	0	1	1	3	1	2	12	28	0	18	5
2	18	2	2	2	1	1	1	0	0	0	0	0	1	1	1	1	1	0	1	1	0	0	3	4	3	3	35	89	6	48	4
1	21	8	2	1	2	1	1	0	0	0	0	0	1	0	0	0	0	0	0	0	1	0	3	2	3	2	36	60	3	56	4
2	19	11	2	1	2	1	1	0	0	0	0	0	1	1	1	1	1	1	0	1	1	1	2	3	3	2	26	79	6	54	3
1	18	7	2	2	1	1	1	0	0	0	0	0	1	0	0	1	0	0	0	0	0	0	2	4	1	2	31	74	1	27	4
2	19	11	2	1	2	1	1	0	0	0	0	0	1	1	0	0	0	0	0	0	0	0	2	5	3	4	36	100	7	54	2
1	18	7	2	1	2	1	1	0	0	0	0	0	1	1	1	1	1	1	1	1	1	1	1	5	4	1	38	82	3	54	3
1	17	7	2	2	2	1	1	0	0	0	0	0	1	1	1	1	1	1	0	0	0	0	3	2	1	1	12	56	0	18	3
1	18	7	2	1	1	1	1	0	0	0	0	0	0	1	0	1	0	0	0	0	0	0	1	2	1	1	20	48	1	32	3
2	19	2	2	1	2	1	1	0	0	0	0	0	0	1	0	1	1	0	0	0	0	0	2	3	2	1	40	75	1	36	3
1	19	7	2	2	1	1	1	0	0	0	0	0	1	1	1	1	0	1	1	0	1	0	2	3	2	1	36	84	1	54	3
1	18	7	1	1	2	1	1	0	0	0	0	0	1	1	1	1	1	1	0	0	0	0	2	2	3	1	12	73	6	49	4
2	18	7	2	2	2	1	1	0	0	0	0	0	1	1	1	1	0	1	0	1	1	0	3	3	2	4	24	79	2	56	3
1	19	11	2	2	1	2	0	1	0	0	1	0	1	1	1	1	0	1	0	0	0	0	2	3	2	1	41	74	5	62	3
2	18	7	2	1	1	1	0	1	0	0	0	0	0	1	0	1	0	0	0	0	0	0	2	3	2	2	37	84	7	54	2
2	18	7	2	1	2	1	1	0	0	0	0	0	0	1	1	1	1	0	0	0	0	0	3	5	5	4	44	107	6	74	3
2	18	2	2	1	1	1	1	0	0	0	0	0	1	1	0	1	0	0	0	0	0	0	2	2	2	2	35	100	1	44	4
1	20	2	2	1	1	1	1	0	0	0	0	0	0	1	1	1	1	0	0	0	0	0	1	3	2	2	12	80	3	18	4
2	18	11	2	1	2	1	1	0	0	0	0	0	0	1	0	0	1	0	0	0	0	0	1	4	2	3	13	82	5	18	2
2	18	11	2	2	1	2	1	0	0	0	0	0	0	1	1	1	1	0	0	0	0	0	2	4	2	3	37	82	4	47	3
1	20	7	2	2	2	1	1	0	0	0	0	0	1	1	1	1	1	0	0	0	0	0	2	4	2	3	36	80	4	44	4
2	19	8	2	1	2	2	1	0	0	0	0	0	1	1	1	1	1	0	0	0	0	0	2	2	2	2	33	84	4	70	4
2	19	11	2	1	1	1	1	1	0	0	0	0	0	1	1	1	0	1	1	1	0	0	2	4	2	2	34	84	4	54	3
2	20	8	2	1	2	1	1	0	0	0	0	0	1	1	1	1	1	1	0	0	0	0	3	5	4	4	37	87	5	62	4
2	19	8	2	1	2	1	1	0	0	0	0	0	1	1	1	1	1	1	0	1	0	0	3	4	2	3	25	28	3	46	4
2	19	8	2	1	2	1	1	0	0	0	0	0	1	1	1	1	1	1	1	1	0	0	5	3	1	2	28	85	5	46	3
2	20	11	2	1	2	1	1	0	0	0	0	0	1	1	1	1	1	1	0	0	0	0	1	5	1	2	38	97	6	61	4
1	19	11	2	1	1	1	0	1	1	0	0	0	0	1	0	1	1	1	0	0	0	0	1	4	2	2	33	76	4	58	3
2	19	8	2	1	2	1	1	0	0	0	0	0	0	0	1	1	1	1	0	0	0	0	3	5	4	4	30	93	1	45	3
2	18	11	2	2	1	1	1	0	0	0	0	0	0	0	0	1	1	0	0	1	0	0	2	5	2	4	48	112	7	72	4
2	20	11	2	1	2	1	1	0	0	0	0	0	1	0	0	0	1	1	0	1	1	0	2	5	5	4	27	92	2	75	2
1	19	11	2	2	1	1	1	0	0	0	0	0	1	1	1	1	1	1	0	0	0	0	2	4	2	4	41	100	7	70	3
1	18	8	2	1	1	1	0	1	0	0	0	0	0	1	0	0	1	1	0	0	0	0	2	4	2	2	41	101	4	62	4
1	21	8	2	2	2	1	1	0	0	0	0	0	0	0	0	1	1	1	0	0	0	0	2	5	4	2	24	82	5	36	4
1	18	8	2	2	1	1	1	0	0	0	0	0	1	0	1	1	0	0	0	0	1	0	2	4	2	1	45	84	4	60	3
1	19	8	2	1	2	1	1	0	0	0	0	0	1	1	0	1	1	0	0	0	0	0	3	4	2	2	12	28	3	18	4
1	20	8	2	1	2	1	1	0	0	0	0	0	1	0	0	0	0	0	0	0	0	0	2	4	2	3	32	75	5	47	3
2	20	8	2	1	1	2	0	1	0	1	0	0	1	1	1	1	1	1	1	1	0	0	2	5	3	4	42	103	5	63	3
1	19	7	2	1	2	1	1	0	0	0	0	0	1	0	1	1	1	1	0	1	1	0	1	3	2	2	32	76	5	44	3
2	18	8	2	1	2	1	1	1	0	0	0	0	0	1	0	1	0	0	1	0	0	0	5	5	3	1	24	74	0	36	3
1	20	7	2	1	1	1	1	0	0	0	0	0	1	1	0	1	0	0	0	1	0	0	1	5	3	1	24	117	1	36	3
2	18	8	2	2	1	1	1	0	0	0	0	0	0	0	0	1	0	0	0	0	0	0	2	3	1	1	30	46	3	33	3
1	18	11	2	2	1	1	0	1	0	0	0	0	1	1	1	0	0	0	0	0	0	0	2	3	2	4	19	62	3	40	2
2	19	7	2	1	2	1	1	0	0	0	0	0	0	1	0	1	0	1	0	1	1	0	2	3	3	1	47	82	3	54	4
2	18	8	2	1	1	1	1	0	0	0	0	0	0	0	1	1	0	1	0	0	0	0	2	3	3	2	37	56	0	36	4
1	18	8	2	1	1	1	1	0	0	0	0	0	1	1	1	0	0	1	0	0	0	0	2	5	3	3	24	66	6	36	3
1	18	8	2	1	2	1	0	1	0	0	0	0	1	1	1	1	1	0	0	0	0	0	2	4	1	2	41	83	7	41	4
1	19	8	2	1	2	1	1	0	0	0	0	0	1	1	1	0	1	0	1	1	0	0	2	3	2	2	36	84	3	40	3
2	17	8	2	1	1	1	1	0	0	0	0	0	0	0	1	0	1	0	0	0	0	1	4	5	3	1	32	112	7	36	2
2	18	8	2	2	1	2	0	1	0	0	0	0	1	1	1	1	1	1	0	1	1	1	2	5	2	4	29	84	9	57	4
2	18	8	2	1	2	1	1	0	0	0	0	0	0	1	1	1	1	1	0	0	0	0	1	4	2	2	24	80	2	21	4
2	18	8	2	2	1	1	0	0	1	1	1	0	1	1	1	1	1	1	0	1	0	0	1	4	2	2	28	83	6	47	3
2	19	7	2	1	2	1	1	0	0	0	0	0	1	1	1	1	1	1	0	1	0	0	5	4	3	1	29	87	3	59	3
1	19	8	2	1	2	1	1	0	0	0	0	0	1	1	1	1	1	1	0	0	0	0	2	3	2	2	15	56	4	40	2
2	19	8	2	1	2	1	1	0	0	0	0	0	0	1	0	1	0	0	1	1	1	1	1	4	2	1	26	57	4	55	3
2	18	8	2	1	1	1	0	1	0	0	0	0	1	1	1	1	1	0	0	0	0	0	3	5	3	3	36	100	7	78	4
2	19	11	2	1	1	1	0	1	0	0	0	0	1	1	0	1	1	1	0	1	0	0	3	3	3	1	45	66	5	65	4
2	18	8	2	1	2	1	1	0	0	0	0	0	1	1	0	1	1	1	0	0	0	0	4	4	4	3	17	73	5	49	3
1	18	8	2	2	2	1	1	0	0	0	0	0	1	1	1	1	1	1	1	1	1	0	5	5	4	3	36	56	1	54	4
1	19	8	2	2	2	1	1	0	0	0	0	0	1	1	1	1	0	1	1	0	0	0	1	5	3	4	21	84	7	18	3
2	18	8	2	1	2	1	1	0	0	0	0	0	0	0	0	1	1	0	0	0	0	0	2	4	5	3	36	79	3	43	4
2	21	11	2	1	2	1	0	1	0	0	0	0	1	1	0	1	1	0	0	1	1	0	2	5	2	3	40	112	2	54	4
1	19	8	2	2	2	1	1	0	0	0	0	0	1	1	1	1	1	1	1	1	1	1	1	4	2	2	36	84	9	54	4
1	22	8	2	2	2	1	1	0	0	0	0	0	1	1	1	1	1	1	0	1	1	0	2	5	2	1	60	112	1	72	4
1	17	8	2	2	1	2	0	0	1	0	0	0	0	1	0	0	1	0	0	0	0	0	3	4	1	2	60	140	9	90	3
2	19	8	2	2	1	1	1	0	0	0	0	0	1	1	0	1	0	0	0	1	1	0	2	3	2	2	19	83	4	54	3
1	18	8	2	1	2	1	1	0	0	0	0	0	0	0	0	1	0	1	0	0	0	0	1	3	3	3	36	96	3	54	3
1	18	8	2	1	1	1	1	0	0	0	0	0	1	1	1	1	1	1	1	1	1	0	2	5	2	2	43	103	5	74	4
2	18	8	2	1	2	1	1	0	0	0	0	0	1	0	1	1	1	0	0	0	0	0	2	3	2	3	36	65	4	44	4
2	18	8	2	1	2	1	1	0	0	0	0	0	0	1	1	1	1	0	0	0	0	0	1	3	2	3	26	85	2	54	5
2	20	8	2	1	2	1	1	0	0	0	0	0	1	1	1	1	1	1	0	0	0	0	3	5	4	4	28	84	4	52	3
1	21	8	2	2	2	1	1	0	0	0	0	0	1	0	1	1	1	0	0	0	0	0	2	5	1	1	44	56	10	72	3
1	19	8	2	2	1	1	0	1	0	0	0	0	0	0	0	1	1	1	0	0	0	0	1	4	1	4	27	87	3	56	3
1	19	8	2	1	1	1	1	0	0	0	0	0	1	0	0	0	0	0	0	0	0	0	2	2	2	1	15	28	0	18	3
1	19	8	2	2	2	1	1	0	0	0	0	0	0	0	0	1	0	0	0	0	0	0	1	3	5	1	24	56	2	36	4
1	18	8	2	1	1	1	1	0	0	0	0	0	0	1	0	1	0	1	0	0	0	0	3	2	1	1	12	28	0	18	3
1	21	8	2	1	2	1	1	0	0	0	0	0	1	1	1	1	1	1	1	1	1	0	1	5	1	2	24	84	3	36	3
1	21	8	2	2	1	1	1	0	0	0	0	0	1	0	1	1	0	1	0	0	0	0	1	3	2	2	36	56	5	54	3
1	22	8	2	1	2	1	1	0	0	0	0	0	1	0	1	0	0	0	0	0	0	0	2	4	1	4	30	80	5	68	3
2	19	8	2	1	2	1	1	0	0	0	0	0	0	0	1	1	1	1	0	1	0	0	4	5	3	1	33	74	4	51	3
1	11	8	2	1	2	1	0	1	0	0	0	0	0	0	1	1	1	0	1	1	0	0	2	4	2	4	12	28	4	18	4
1	18	8	2	2	2	1	0	1	0	0	0	0	0	1	0	0	1	1	0	0	0	0	2	5	2	2	12	28	2	18	3
1	18	8	2	2	1	1	1	0	0	0	0	0	1	1	1	1	1	1	0	1	0	0	2	4	3	1	32	78	4	53	3
1	21	8	2	2	2	1	1	0	0	0	0	0	1	1	1	1	1	1	1	1	1	1	2	2	2	3	36	56	2	54	3
1	22	8	2	1	2	1	1	0	0	0	0	0	0	1	0	0	0	0	0	0	0	0	1	5	1	4	12	75	9	18	2
1	19	7	2	1	2	2	1	0	0	0	0	0	0	0	1	0	1	1	0	0	0	0	1	2	2	3	25	78	1	36	3
1	19	8	2	1	2	1	1	0	0	0	0	0	1	1	1	0	0	1	0	0	0	0	2	3	1	2	29	73	5	64	3
1	22	8	2	2	2	1	1	0	0	0	0	0	1	0	0	0	0	0	0	0	0	0	2	3	2	2	27	63	7	42	3
1	20	8	2	1	2	1	1	0	0	0	0	0	1	1	0	1	0	0	0	1	0	0	2	3	2	1	36	92	1	54	4
1	17	8	2	1	2	2	1	0	0	0	0	0	1	1	1	1	1	1	1	1	1	0	2	5	1	4	12	28	1	18	5
2	17	8	2	1	1	1	1	0	0	0	0	0	1	1	0	1	1	0	0	1	0	0	1	2	1	1	33	76	4	51	3
2	18	2	2	1	2	1	1	0	0	0	0	0	0	1	0	1	1	0	0	1	0	0	4	4	3	3	19	77	6	38	2
2	20	8	2	1	2	1	1	0	0	0	0	0	1	0	1	1	1	1	0	1	0	0	2	4	4	4	36	86	5	65	3
1	19	8	2	2	2	2	0	1	0	0	0	0	1	1	0	1	0	1	0	0	0	0	2	2	1	1	17	74	3	38	3
2	19	2	2	1	2	1	1	0	0	0	0	0	0	1	1	1	1	1	0	1	0	0	1	2	3	2	16	59	4	35	4
2	18	2	2	2	1	1	1	0	0	0	0	0	1	1	1	1	1	1	1	1	0	0	3	4	2	3	33	84	5	54	4
2	19	8	2	1	1	1	1	0	0	0	0	0	1	1	1	1	1	0	0	1	0	0	2	4	3	1	38	91	6	43	2
1	19	7	2	2	1	1	1	0	0	0	0	0	1	1	1	1	1	0	0	1	0	0	5	3	2	2	30	101	7	72	3
1	18	7	2	1	2	1	1	0	0	0	0	0	0	1	0	1	0	1	1	1	1	1	2	4	2	3	48	88	1	59	4
1	20	8	2	2	2	1	1	0	0	0	0	0	1	1	1	1	0	0	0	0	0	0	2	5	3	1	36	84	6	54	4
1	19	8	2	2	1	1	1	0	0	0	0	0	1	1	1	1	0	0	0	0	0	0	1	2	1	1	16	58	2	40	3
1	22	8	2	2	2	1	1	0	0	0	0	0	1	1	0	1	1	1	0	1	1	0	3	3	1	2	33	103	5	55	3
2	18	8	2	1	2	1	1	0	0	0	0	0	0	1	0	1	0	0	0	0	0	1	1	3	2	3	40	95	6	48	4
1	19	7	2	1	2	1	1	0	0	0	0	0	1	1	0	0	1	1	0	0	0	1	2	1	1	1	24	56	3	37	3
1	18	8	2	1	1	1	1	0	0	0	0	0	1	0	1	1	1	1	0	1	0	0	1	3	3	2	37	84	4	36	3
1	19	8	2	1	2	1	1	0	0	0	0	0	0	0	1	1	1	1	0	0	0	0	1	5	2	4	29	94	3	52	4
1	20	8	2	1	2	1	1	0	0	0	0	0	1	1	0	1	1	0	0	0	0	0	2	5	4	2	36	84	4	54	4
2	22	8	2	1	2	1	0	1	0	0	0	0	1	1	1	1	1	1	0	0	0	0	1	2	5	1	19	28	3	18	3
1	17	8	2	1	2	1	0	1	0	0	0	0	1	0	1	1	1	0	0	0	0	0	3	5	2	4	40	93	7	49	3
1	18	7	2	2	1	1	1	0	0	0	0	0	1	0	0	1	0	1	1	1	0	0	1	3	1	1	12	28	0	36	5
1	18	8	2	1	1	1	1	0	0	0	0	0	1	1	1	1	1	1	0	0	0	0	1	3	2	2	24	84	2	50	4
1	20	7	2	1	2	1	1	0	0	0	0	0	1	1	1	1	0	1	0	0	0	0	1	4	1	2	12	56	1	18	4
2	19	11	2	2	1	1	1	0	0	0	0	0	1	1	1	1	1	1	1	1	0	0	1	2	2	3	40	102	4	62	3
1	21	7	2	1	2	1	1	0	0	0	0	0	1	1	1	0	1	0	1	1	1	0	5	4	3	2	36	89	4	36	3
2	19	2	2	1	2	1	1	0	0	0	0	0	0	1	1	1	1	0	0	0	0	0	3	4	3	3	34	79	3	45	3
1	19	8	2	2	2	1	1	0	0	0	0	0	1	0	1	1	1	1	0	0	0	0	2	3	2	2	24	84	0	18	3
1	20	8	2	1	2	1	1	0	0	0	0	0	1	1	1	1	1	0	1	0	0	0	2	3	3	2	36	84	6	54	3
1	19	8	2	2	2	1	1	0	0	0	0	0	1	0	1	1	1	1	0	0	0	0	5	5	5	2	38	102	4	83	3
1	18	8	2	2	1	2	1	0	0	0	0	1	0	1	1	1	1	1	0	0	0	0	4	2	1	2	24	56	3	36	3
1	20	8	2	2	2	1	1	0	0	0	0	0	1	1	1	1	1	0	0	1	0	0	3	2	2	3	36	82	6	48	4
1	22	8	2	2	1	2	1	0	0	0	0	0	1	0	1	0	0	0	0	0	0	0	2	3	2	3	33	64	4	52	4
1	19	8	2	2	1	1	1	0	0	0	0	0	1	1	1	1	1	1	1	1	1	0	2	2	1	1	26	63	2	21	3
2	17	8	2	1	2	1	1	0	0	0	0	0	0	0	0	1	1	0	0	0	0	0	1	3	2	2	34	72	1	34	5
1	18	8	2	2	1	1	1	0	0	0	0	0	1	0	1	0	0	1	0	0	0	0	2	2	5	3	33	83	1	43	3
2	19	8	2	2	1	1	1	0	0	0	0	0	0	1	0	1	0	0	0	1	0	0	3	3	2	2	34	84	1	53	4
1	18	8	2	2	2	2	1	0	0	0	0	0	1	1	1	1	1	1	0	0	0	0	1	5	3	2	30	83	3	50	4
1	22	8	2	1	2	2	1	0	0	0	0	0	0	1	0	1	1	1	0	0	0	1	2	3	2	3	24	64	7	36	3
2	18	8	2	1	2	1	1	0	0	0	0	0	0	0	0	1	1	1	0	0	0	0	2	3	4	4	22	85	7	51	5
1	22	7	2	1	2	1	1	0	0	0	0	0	0	0	1	1	1	1	0	1	0	1	3	5	2	2	30	97	7	46	4
1	21	8	2	1	2	2	0	1	0	0	0	0	1	1	1	1	1	0	0	0	0	0	1	5	1	2	24	56	4	36	3
2	20	11	2	1	2	1	1	0	0	0	0	0	1	1	1	1	1	1	0	1	0	0	2	4	3	4	24	98	1	36	4
1	18	7	2	1	2	1	1	0	0	0	0	0	0	1	0	1	0	1	1	1	1	0	2	4	2	3	15	84	2	56	4
2	19	11	2	1	2	1	1	0	0	0	0	0	0	1	1	1	1	1	0	1	0	0	3	4	3	1	37	85	5	55	4
1	19	8	2	2	1	1	1	0	0	0	0	0	1	1	1	1	1	1	0	0	0	0	2	3	2	1	21	30	1	18	4
1	20	8	2	1	2	1	1	0	0	0	0	0	0	1	1	1	1	1	0	1	1	0	2	3	2	4	38	105	3	72	3
1	18	8	2	1	2	1	1	0	0	0	0	0	1	1	1	1	1	1	1	1	1	0	3	3	3	3	34	102	3	26	3
1	18	8	2	2	1	1	1	0	0	0	0	0	0	1	0	0	0	0	0	0	0	0	3	3	2	1	24	80	4	46	3
1	20	8	2	2	2	1	1	0	0	0	0	0	0	0	1	1	0	1	0	0	0	0	1	2	3	3	22	79	1	49	4
1	17	8	2	1	2	1	1	0	0	0	1	0	0	0	0	1	0	0	0	0	0	0	1	3	1	1	16	69	2	45	3
1	18	8	2	1	1	1	1	0	0	0	0	0	1	1	1	1	1	0	0	0	0	0	2	5	1	1	28	28	2	18	3
1	21	8	2	1	2	1	1	0	0	0	0	0	1	1	1	1	0	0	0	0	0	0	1	3	2	3	24	56	4	36	4
1	21	8	2	1	1	1	1	0	0	0	0	0	1	1	0	1	1	0	0	1	0	0	2	5	2	4	38	85	9	57	2
2	19	8	2	1	2	1	0	1	0	0	0	0	0	0	1	1	1	0	0	0	0	0	2	4	3	2	26	80	4	45	4
1	19	8	2	2	1	1	1	0	0	0	0	0	1	1	1	1	1	0	0	0	0	0	2	2	1	1	23	79	3	61	3
2	21	7	2	2	2	2	1	0	0	0	0	0	1	1	1	1	1	1	0	0	0	0	2	3	2	1	12	57	6	18	2
2	19	7	2	2	1	1	1	0	0	0	0	0	1	0	1	1	0	0	0	0	0	0	1	4	2	3	24	112	5	36	3
1	20	7	2	1	2	1	1	0	0	0	0	0	0	0	0	0	0	0	0	0	1	0	2	3	2	2	36	84	1	54	3
2	20	7	2	1	2	1	1	0	0	0	0	0	1	1	1	1	1	0	0	0	0	0	2	4	3	2	36	84	3	54	2
2	19	7	2	1	2	1	1	0	0	0	0	0	1	1	1	1	1	1	1	1	1	0	1	5	2	2	30	95	3	50	3
2	19	2	2	1	2	1	1	0	0	0	0	0	0	1	1	1	1	0	0	0	0	0	1	2	3	1	34	35	2	35	4
1	20	8	2	2	1	1	1	1	0	0	0	0	1	1	1	1	1	1	1	0	0	0	2	4	3	2	37	82	3	36	3
2	21	8	2	1	2	1	1	0	0	0	0	0	1	1	0	1	1	0	0	0	0	0	2	4	1	1	22	75	6	60	3
1	20	7	2	1	2	1	0	1	0	0	0	0	0	0	0	1	0	0	0	0	0	0	1	3	1	3	36	82	9	52	2
1	20	2	2	1	2	1	1	0	0	0	0	0	1	1	1	1	1	1	0	0	0	0	2	3	2	2	19	49	3	18	4
2	19	2	2	1	1	1	1	0	0	0	0	0	1	1	1	1	1	1	1	1	1	0	1	4	3	3	38	98	12	64	2
2	18	11	2	1	2	2	1	0	0	0	0	0	0	1	0	0	0	0	0	0	0	0	2	4	4	3	36	104	4	54	3
2	20	2	2	1	2	1	0	1	0	0	0	0	0	0	0	0	1	0	1	0	0	0	2	5	2	3	36	91	6	51	4
2	20	7	2	1	1	1	1	0	0	0	0	0	1	1	1	1	1	0	0	0	0	0	1	4	2	3	20	68	1	34	4
2	19	2	2	2	1	2	1	1	0	0	0	0	1	1	0	1	0	0	0	1	0	0	1	4	2	2	28	74	9	45	2
1	21	7	2	1	2	2	1	0	0	0	0	0	1	0	1	1	1	1	0	0	0	0	2	5	3	1	26	86	2	57	4
1	20	2	1	2	1	1	1	0	0	0	0	0	1	0	1	1	0	0	0	0	0	0	1	2	1	3	12	28	1	18	2
1	18	8	2	2	1	1	1	0	0	0	0	0	1	1	0	1	0	0	0	1	1	1	3	5	1	2	36	91	2	68	3
2	19	7	1	1	1	1	1	0	0	0	0	0	0	0	1	1	1	1	0	0	0	0	3	5	2	2	42	82	1	54	3
1	20岁	7	2	2	1	1	1	0	0	0	0	0	1	1	1	1	1	1	0	0	0	0	1	4	2	4	33	89	1	28	3
2	19	2	2	1	1	1	1	0	0	0	0	0	1	1	0	1	1	0	0	0	0	0	2	4	3	4	28	67	2	36	4
2	19	11	2	1	2	1	1	0	0	0	0	0	0	1	1	1	1	1	0	0	0	0	2	4	3	3	29	88	6	56	4
2	20	7	2	1	2	1	1	0	0	0	0	0	1	1	1	1	1	0	0	0	0	0	3	4	2	2	31	74	6	42	4
2	18	8	2	1	2	1	1	0	0	0	0	0	1	1	1	1	1	1	0	0	0	0	1	4	2	1	35	77	5	56	3
2	19	11	2	1	2	1	1	0	0	0	0	0	1	1	1	1	1	0	0	1	0	0	3	4	3	2	37	85	2	43	4
2	20	7	2	1	2	1	1	0	0	0	0	0	1	0	1	1	1	0	0	0	0	0	3	4	2	1	39	98	4	49	4
1	20	7	2	2	1	1	1	0	0	0	0	0	1	1	1	1	1	1	1	1	1	0	2	4	2	4	48	107	1	72	3
2	19	7	2	1	2	1	1	0	0	0	0	0	1	1	1	1	0	0	0	0	0	0	1	3	1	1	28	70	4	49	4
1	19	2	2	1	2	3	0	1	1	0	0	0	0	0	1	1	1	1	0	0	0	0	1	4	5	4	24	56	4	36	4
2	18	7	2	1	2	1	1	1	0	0	0	0	0	1	0	1	1	0	0	0	0	0	5	4	3	1	29	88	5	54	3
2	21	8	2	1	2	1	1	0	0	0	0	0	1	1	1	1	1	1	1	1	0	0	5	5	3	3	42	104	7	43	3
1	19	8	2	1	2	1	1	0	0	0	0	0	1	1	1	1	0	0	0	0	0	0	1	3	2	1	26	57	2	56	4
2	19	8	2	1	2	1	1	1	0	0	0	0	0	0	0	0	0	0	0	0	0	1	2	2	2	2	25	73	7	71	2
2	20	11	2	2	1	1	1	0	0	0	0	0	0	1	1	1	1	1	0	1	0	0	5	5	2	2	48	112	11	72	1
2	18	8	2	1	2	1	1	0	0	0	0	0	1	1	0	1	0	0	0	0	0	1	2	3	3	2	26	67	6	45	3
2	18	11	2	2	2	2	1	1	0	0	0	0	1	1	1	1	1	0	0	1	0	0	2	2	3	1	15	68	2	50	3
1	18	8	2	1	2	1	0	1	0	0	0	0	1	1	0	1	1	1	0	1	0	0	2	3	2	3	42	90	4	54	3
2	19	2	2	1	2	1	1	0	0	0	0	0	1	1	1	1	1	1	1	1	1	0	3	5	2	2	48	84	8	54	2
2	18	11	2	1	2	2	0	1	0	0	0	0	1	1	1	1	1	0	0	1	0	1	2	3	2	1	42	87	8	68	2
2	19	7	2	1	1	1	1	0	0	0	0	0	1	1	1	1	1	1	0	1	0	1	2	5	3	3	40	96	8	60	3
2	20	7	2	1	2	1	0	1	0	0	0	0	1	0	1	1	0	0	0	0	0	0	1	5	3	4	30	90	8	49	4
2	18	11	2	1	1	1	1	0	0	0	0	0	1	1	1	1	1	0	0	0	0	0	4	4	4	2	40	98	3	54	3
2	20	2	2	1	2	1	1	0	0	0	0	0	1	1	1	1	1	0	0	0	0	0	2	4	3	2	32	81	5	51	3
2	18	8	2	1	1	1	0	1	0	0	0	0	0	1	1	1	0	0	0	0	0	0	2	3	3	1	29	87	4	45	3
2	17	8	2	1	1	1	1	0	0	0	0	0	0	0	1	1	1	1	0	1	0	1	4	4	2	2	35	103	7	52	4
1	19	2	2	2	2	1	1	0	0	0	0	0	0	1	0	0	0	0	0	0	0	0	1	5	4	4	48	112	6	72	2
2	18	11	2	1	2	1	1	0	0	0	0	0	0	0	0	1	1	0	0	0	1	0	1	5	1	2	13	64	0	52	4
2	18	2	2	2	2	1	1	0	0	0	0	0	0	1	1	1	1	0	0	0	0	0	4	4	4	2	37	85	5	54	3
1	18	7	2	1	2	1	1	0	0	0	0	0	0	0	1	1	1	1	0	1	0	0	2	4	3	2	24	100	7	41	4
2	19	7	2	1	1	1	1	0	0	0	0	0	0	1	1	1	1	0	0	0	0	0	1	2	2	1	36	84	1	54	3
2	18	8	2	1	2	1	1	0	0	0	0	0	1	1	1	1	1	0	0	0	0	0	2	3	2	3	36	90	3	55	4
2	19	7	2	2	1	2	0	1	0	0	0	0	0	1	0	1	0	1	0	0	0	1	1	3	1	2	38	86	6	54	3
1	18	2	2	1	2	1	1	0	0	0	0	0	1	1	1	1	1	1	1	1	1	1	2	4	5	4	36	84	7	54	5
2	18岁零两个月	11	2	1	1	1	0	1	0	0	0	0	1	1	1	1	1	1	0	0	0	0	2	4	4	3	44	94	2	57	3
1	17	8	2	2	2	1	1	0	0	0	0	0	1	1	1	1	1	1	0	0	0	0	1	5	2	3	38	68	4	36	3
2	18	11	2	1	1	1	1	0	0	0	0	0	1	1	1	1	1	1	1	1	1	0	3	5	4	2	12	56	3	36	5
2	19	7	2	2	1	1	1	0	0	0	0	0	1	0	1	1	0	1	0	1	0	0	5	5	4	4	34	134	10	49	1
2	19	11	2	2	1	1	1	0	0	0	0	0	1	0	1	1	1	1	0	0	0	0	3	3	3	2	38	99	6	57	3
2	19	7	2	1	1	1	0	1	0	0	0	0	1	1	1	1	1	1	0	0	0	0	2	4	1	4	28	82	5	50	4
2	19	11	2	1	2	1	0	1	0	0	0	0	1	1	1	1	1	0	0	1	0	0	2	5	2	3	28	80	6	63	5
2	18	11	2	2	2	1	0	1	0	0	0	0	0	0	1	1	1	0	0	0	0	0	1	3	2	2	34	86	7	58	3
2	19	11	2	1	2	1	1	0	0	0	0	0	0	0	0	1	0	0	0	0	0	0	1	4	2	2	40	96	6	48	2
2	18	11	2	1	1	1	1	0	0	0	0	0	0	0	1	1	1	1	0	0	0	0	3	3	3	3	45	103	2	62	2
1	21	7	2	2	2	2	1	0	0	0	0	0	1	0	0	1	0	0	0	0	0	0	3	3	3	1	21	82	0	23	3
1	23	8	2	1	2	1	1	1	0	0	0	0	1	1	1	1	1	1	1	1	1	0	2	3	2	3	32	60	5	48	2
1	20	2	2	1	2	1	1	0	0	0	1	0	1	0	0	0	0	0	0	0	0	0	1	1	1	1	24	70	2	41	3
2	20	11	2	1	2	1	0	1	0	0	0	0	1	1	1	1	1	1	0	0	0	0	2	4	3	3	45	84	4	36	3
1	18	2	2	2	1	1	1	0	1	0	0	0	1	0	1	0	1	0	0	0	0	0	2	3	3	4	43	96	5	63	2
2	22	11	2	2	2	1	1	0	0	0	0	0	1	0	1	1	1	1	0	0	0	0	1	4	1	2	35	73	4	54	4
2	20	11	2	1	2	1	1	0	0	0	0	0	1	1	1	1	1	0	0	0	0	0	1	3	2	4	20	53	4	60	2
2	20	11	2	1	1	1	1	0	0	0	0	0	1	0	1	0	1	0	0	0	0	0	2	5	2	1	22	98	9	55	3
1	20	4	2	1	2	1	1	0	0	0	0	0	1	0	1	0	0	0	0	0	0	0	1	4	2	2	37	85	5	54	3
2	19	4	2	1	1	1	1	0	0	0	0	0	1	0	0	1	1	1	0	0	0	0	2	2	1	3	17	77	4	54	4
2	20	7	2	1	2	1	1	0	0	0	0	0	0	1	1	0	1	1	0	0	0	0	2	3	3	2	36	84	1	54	4
2	21	7	2	1	1	1	1	0	0	0	0	0	1	1	1	1	1	0	0	0	1	0	2	5	1	2	36	79	6	60	3
2	22	7	2	2	2	1	1	0	0	0	0	0	0	0	1	1	1	0	1	0	0	0	1	4	2	1	12	45	7	18	2
2	19	4	2	1	2	1	1	0	0	0	0	0	1	0	0	1	1	1	0	0	0	0	2	4	3	2	31	86	4	49	4
2	22	2	2	1	2	1	1	0	0	0	0	0	1	0	1	1	1	1	1	0	0	0	2	4	3	3	24	65	3	46	5
1	20	8	2	1	2	2	0	1	0	0	0	0	1	1	0	1	1	0	0	1	0	0	2	4	3	3	37	108	5	65	4
2	20	7	2	1	2	3	0	1	0	0	0	0	0	1	1	1	1	1	0	0	0	0	1	3	2	1	33	72	4	55	4
2	19	4	2	1	1	1	0	1	0	0	0	0	0	1	1	1	1	0	0	0	0	0	2	3	2	2	33	81	2	56	3
1	20	7	2	1	2	2	1	0	0	0	0	0	1	1	1	1	1	0	0	1	0	0	3	3	3	4	38	86	6	52	4
2	20	4	2	1	2	1	1	0	0	0	0	0	1	1	0	1	0	0	0	0	0	0	1	4	2	3	24	87	3	56	4
2	18	4	2	1	2	1	1	0	0	0	0	0	1	1	1	1	1	0	0	1	1	0	3	4	3	4	32	91	6	53	3
2	19	4	2	1	2	1	1	0	0	0	0	0	0	1	1	1	1	0	0	1	0	0	2	5	3	2	33	100	4	40	3
2	18	4	2	1	1	1	1	0	0	0	0	0	0	1	1	1	1	0	0	0	0	0	2	4	3	1	34	80	4	47	4
2	18	11	2	2	1	1	0	1	0	0	0	0	1	1	0	0	0	0	0	0	0	0	3	4	3	2	32	95	4	52	3
2	19	4	2	1	1	1	0	1	0	0	0	0	1	0	0	1	0	0	0	0	0	0	1	2	1	3	39	96	6	62	3
2	19岁	4	2	2	1	1	1	0	0	0	0	0	0	0	1	1	1	1	1	1	0	0	2	5	4	2	42	85	5	41	2
2	18	11	2	2	1	1	1	0	0	0	0	0	1	1	1	1	1	1	1	1	0	1	2	3	2	3	24	59	4	33	3
2	17	11	2	1	1	1	0	1	0	0	0	0	0	0	1	1	1	0	0	0	0	0	2	3	1	2	27	94	3	43	3
1	24	7	2	1	2	1	1	0	0	0	0	0	0	0	0	1	1	0	0	0	0	0	1	3	2	3	32	77	4	49	4
2	21	7	2	1	1	1	1	0	0	0	0	0	1	1	1	1	1	0	1	1	0	0	2	4	2	3	38	88	5	46	5
2	20	2	2	1	2	1	1	0	0	0	0	0	1	1	1	1	1	1	0	1	1	0	3	5	1	4	35	92	11	64	1
2	20	4	2	1	2	1	1	0	0	0	0	0	1	0	1	1	1	0	0	1	0	0	2	5	2	3	36	97	11	54	2
2	20	11	2	1	1	1	1	0	0	0	0	0	1	1	0	1	1	0	0	1	0	0	2	4	2	2	24	73	3	51	3
1	19	10	2	1	2	1	1	0	0	0	0	0	0	0	1	0	1	1	0	0	0	1	1	4	2	4	12	88	4	54	3
1	20	7	2	1	2	1	1	0	0	0	0	0	0	1	0	0	0	0	0	0	0	0	1	4	2	3	36	87	1	55	3
1	21	7	2	1	2	1	1	0	0	0	0	0	1	1	1	1	1	0	0	1	0	0	2	5	4	4	12	54	7	36	4
2	19	7	2	1	1	1	1	0	0	0	0	0	1	1	0	1	1	0	0	0	0	0	1	4	1	2	25	91	7	48	2
1	20	7	2	2	1	1	1	0	0	0	0	0	1	1	1	1	1	1	1	1	1	0	2	5	2	3	24	56	6	36	4
1	20	7	2	1	2	1	1	0	0	0	0	0	0	1	0	1	1	1	0	0	0	0	2	3	3	3	36	84	7	54	2
1	19	7	2	1	1	1	1	0	0	0	0	0	1	1	0	1	1	0	0	0	0	0	2	4	1	3	54	98	6	72	2
2	21	10	2	1	2	1	0	1	0	0	0	0	0	0	1	0	0	0	0	0	0	0	3	5	5	2	36	84	11	54	2
1	18	7	1	1	1	1	1	0	0	0	0	0	1	1	1	1	1	1	0	0	0	0	3	5	3	3	41	93	10	54	2
1	20	10	2	1	2	1	1	0	0	0	0	0	1	1	0	1	0	0	0	0	0	0	3	3	1	1	34	100	4	64	3
2	22	7	2	1	1	1	0	1	0	1	0	0	0	1	1	1	1	0	1	0	0	0	2	3	2	2	42	56	3	54	2
1	18	10	2	2	1	1	1	0	0	1	0	1	1	1	1	1	1	0	0	1	0	0	2	4	2	2	30	95	7	56	2
1	20	7	2	2	1	1	1	0	0	0	0	0	1	1	0	1	0	0	0	0	0	0	2	4	2	1	36	84	7	54	3
1	21	7	2	1	2	1	1	0	0	0	0	0	1	0	0	1	0	0	0	0	0	0	1	2	3	1	12	84	1	36	3
2	21	7	2	1	1	1	1	0	0	0	0	0	1	1	1	1	1	0	0	1	0	1	2	4	3	3	29	77	6	51	4
2	20	7	2	1	2	1	1	0	0	0	0	0	0	1	0	1	1	0	0	0	0	0	1	5	4	2	48	112	8	72	5
2	19	7	2	1	2	1	1	0	0	0	0	0	1	1	1	1	1	1	0	1	0	0	2	5	3	1	28	84	6	46	3
2	19	10	2	2	1	1	1	0	0	0	0	0	1	0	1	1	1	1	0	0	0	0	3	4	3	2	29	68	1	54	3
1	大二	10	2	2	1	1	1	0	0	0	0	0	1	1	1	1	1	0	1	0	0	1	5	5	2	2	50	77	4	75	3
1	20	10	2	1	2	1	0	1	0	0	0	0	1	0	0	1	0	0	0	0	0	0	2	2	1	2	26	65	8	32	2
2	19	4	2	2	1	1	1	0	0	0	0	0	1	1	1	1	1	0	0	1	0	0	5	4	2	1	16	93	5	49	3
2	19	10	2	1	2	1	1	0	0	0	0	0	0	0	0	1	1	1	0	1	1	0	2	2	1	1	28	78	2	48	3
2	18	10	2	2	1	1	1	0	0	0	0	0	0	0	0	1	1	1	0	0	0	0	2	3	2	2	36	84	9	18	0
2	21	11	2	1	2	1	1	0	0	0	0	0	0	0	1	1	1	1	0	0	0	0	2	4	2	1	29	84	5	62	4
2	21	11	2	1	2	1	1	0	0	0	0	0	0	0	1	1	1	0	0	0	0	0	3	3	1	1	32	72	6	58	4
1	22	7	2	1	2	1	1	1	0	0	0	0	1	1	1	1	1	1	0	1	0	0	1	2	2	1	30	87	8	27	2
2	17	10	2	1	2	1	1	0	0	0	0	0	0	0	1	1	1	1	0	1	0	0	2	5	2	2	28	90	4	45	2
2	20	11	2	1	2	1	0	1	0	0	0	0	0	1	1	1	1	0	0	1	0	0	2	3	2	3	26	94	7	54	2
2	19	7	2	2	1	2	1	0	0	0	0	0	1	1	1	1	1	1	0	1	0	0	3	5	4	3	50	106	10	71	3
2	18	10	1	2	2	1	0	1	0	0	0	0	1	1	1	1	1	0	0	1	1	0	4	4	3	2	41	84	7	54	2
2	20	7	2	1	2	1	0	1	0	0	0	0	1	1	1	1	1	0	0	0	0	0	2	3	1	1	34	104	9	70	2
2	19	10	1	2	1	1	1	0	0	0	0	0	1	1	1	1	0	0	0	1	0	0	2	5	2	3	32	80	7	39	1
2	19	10	2	1	2	1	1	0	0	0	0	0	0	1	1	1	1	0	0	0	0	0	3	4	2	2	33	92	6	45	3
2	19	10	2	1	2	1	1	0	0	0	0	0	1	1	1	1	1	0	0	0	0	0	2	5	3	2	28	74	7	61	3
2	21	7	2	1	2	1	1	0	0	0	0	0	0	0	0	1	0	0	0	0	0	0	2	4	2	4	24	81	9	52	3
2	20	7	2	1	2	1	1	0	0	0	0	0	0	0	1	1	1	1	0	1	0	0	3	5	2	3	39	110	9	59	4
1	21	10	2	1	1	1	1	0	0	0	0	0	1	0	1	1	1	0	0	0	0	0	2	4	1	2	30	82	4	45	3
2	19	10	2	1	2	1	1	0	0	0	0	0	1	1	1	1	1	0	0	1	1	0	1	5	1	3	26	73	6	42	2
2	19	10	2	1	2	1	1	0	0	0	0	0	0	1	1	1	1	1	1	1	0	0	2	2	2	3	26	74	2	43	2
2	20	8	2	1	1	1	1	0	0	0	0	0	0	1	1	1	1	0	0	1	0	0	2	3	2	1	25	86	5	64	2
2	21	7	2	2	1	1	1	0	0	0	0	0	1	1	1	1	0	0	0	0	0	0	2	5	3	3	24	84	4	36	3
1	18	8	2	1	1	1	1	0	0	0	0	0	1	1	1	1	1	1	0	1	0	0	2	1	1	4	23	97	8	30	2
2	19	7	2	1	2	2	1	0	0	0	0	0	1	1	1	1	1	1	0	1	1	0	5	4	4	4	29	79	6	42	2
2	21	7	2	2	1	1	1	0	0	0	0	0	1	1	0	1	1	0	0	0	1	0	4	4	2	2	27	85	3	57	3
2	18	10	2	1	1	1	1	0	0	0	0	0	1	1	0	1	1	0	0	1	0	0	2	4	2	3	29	86	11	70	1
2	20	7	2	1	1	1	1	0	0	0	0	0	0	0	1	1	0	0	0	0	0	0	1	3	2	4	21	82	6	63	3
2	22	10	2	1	2	1	1	0	0	0	0	0	0	0	1	1	1	0	0	0	0	0	3	3	1	3	30	96	6	61	2
1	18	8	2	2	2	1	0	1	0	0	0	0	0	0	1	1	0	1	1	1	0	0	2	4	2	2	32	83	2	22	3
2	22	7	2	1	2	1	0	1	0	0	0	0	1	0	0	1	0	0	0	1	0	0	3	5	2	2	36	83	8	76	2
2	21	10	2	1	2	1	1	1	0	0	0	0	1	1	1	1	1	1	0	0	0	0	2	4	2	2	24	84	7	54	2
2	21	7	2	2	1	1	0	1	1	0	0	0	1	0	1	1	1	1	0	1	0	0	2	4	3	4	35	103	7	54	2
1	21	7	2	1	2	1	0	1	0	0	0	0	1	1	0	1	1	1	0	0	1	0	3	4	3	1	35	89	8	57	1
1	22	7	2	1	2	1	1	0	0	0	0	0	1	1	1	1	1	1	1	0	0	0	2	3	2	2	36	85	9	66	2
2	22	7	2	1	1	2	1	0	0	0	0	0	1	1	1	1	1	1	0	1	0	0	2	4	3	3	37	95	8	50	1
2	20	7	2	1	1	1	0	1	0	0	0	0	0	1	0	1	1	1	0	0	0	0	2	3	2	4	22	86	1	51	3
2	21	7	2	1	1	1	1	0	0	0	0	0	0	0	0	1	1	0	0	0	0	0	3	3	2	2	21	83	2	53	3
1	21	10	2	2	1	1	1	0	0	0	0	0	0	1	0	1	0	0	1	0	0	0	1	4	2	2	23	93	3	66	3
2	21	7	2	1	2	1	1	0	0	0	0	0	1	0	0	1	1	0	0	0	0	0	2	3	3	2	27	60	2	37	3
2	19	10	2	2	1	2	1	0	0	0	0	0	0	1	1	1	1	1	0	1	0	0	1	3	1	2	26	61	4	60	2
2	21	10	2	1	1	1	1	0	0	0	0	0	1	1	0	1	0	0	0	0	0	0	1	3	1	1	12	71	9	63	2
2	21	7	2	1	1	1	1	0	0	0	0	0	1	1	1	1	1	0	0	0	0	0	2	3	1	2	18	74	4	39	4
2	18	7	2	2	1	1	0	1	0	0	0	0	1	1	1	0	1	1	0	0	0	0	2	5	2	4	36	100	6	67	3
2	59	7	2	2	1	1	1	0	0	0	0	0	1	1	1	1	1	0	0	0	0	0	1	2	2	1	22	69	2	48	2
1	21	10	2	2	1	1	1	0	0	0	0	0	1	1	0	1	0	0	0	1	0	0	2	2	2	1	25	103	4	56	3
2	21	10	2	1	1	1	1	0	0	0	0	0	1	0	0	1	1	0	0	0	0	0	1	3	1	3	21	79	6	65	2
1	24	7	2	1	1	1	1	0	0	0	0	0	1	1	1	1	0	1	1	1	1	0	1	2	1	4	35	82	11	35	3
2	20	10	2	1	2	1	0	1	0	0	0	0	0	0	0	1	1	0	0	0	0	0	1	3	1	1	12	28	7	18	2
2	18	7	2	2	1	1	1	0	0	0	0	0	1	1	1	1	1	1	0	0	0	1	1	3	3	2	23	89	1	49	3
2	18	7	2	1	2	1	1	0	0	0	0	0	0	1	1	1	1	0	1	0	0	0	4	2	2	3	22	73	7	56	3
2	18	7	2	1	2	1	1	0	0	0	0	0	1	1	1	1	1	1	0	1	0	0	5	3	2	1	28	87	8	49	4
2	19	10	1	2	1	1	1	0	0	0	0	0	1	1	1	1	1	1	0	1	1	1	2	3	2	1	25	68	4	47	3
2	20	10	2	1	1	1	1	0	0	0	0	0	1	1	1	0	1	0	0	0	0	0	2	3	1	3	22	77	5	47	4
2	19	7	2	2	1	1	1	0	0	0	0	0	1	1	0	1	1	1	0	1	0	0	1	5	2	3	39	80	2	58	3
2	21	7	2	2	1	1	1	0	0	0	0	0	1	0	1	0	0	0	0	0	0	0	3	5	2	3	12	28	2	18	4
2	21	7	2	1	2	1	0	1	0	0	0	0	1	1	0	1	1	0	1	0	0	0	1	4	2	4	36	84	6	54	4
1	22	10	2	1	2	1	1	0	0	0	0	0	1	0	1	1	0	1	1	1	1	0	1	4	1	3	38	58	5	80	2
2	20	7	2	2	1	1	0	1	0	0	1	0	1	1	1	1	1	0	0	0	0	0	3	4	3	2	26	85	5	53	3
1	21	7	2	1	1	1	1	0	0	0	0	0	1	0	1	1	1	0	0	0	0	1	2	4	2	2	26	54	9	49	2
1	19	8	2	2	2	1	1	0	0	0	0	0	1	1	0	0	0	0	0	0	0	0	3	2	1	1	24	111	2	36	3
2	21	7	2	1	2	1	1	0	0	0	0	0	0	1	1	1	1	0	0	0	0	0	3	4	3	1	29	71	11	52	3
2	18	10	2	1	2	1	1	0	0	0	0	0	1	1	1	1	1	1	0	1	0	0	2	3	3	2	34	85	5	45	3
2	22	7	2	1	2	1	1	0	0	0	0	0	0	0	0	1	1	1	0	1	0	0	1	2	4	1	24	56	2	18	3
1	20	10	2	1	2	1	1	0	0	0	0	0	0	0	0	1	1	0	0	0	0	0	2	4	2	4	33	84	6	57	2
2	21	7	2	1	1	1	1	0	0	0	0	0	1	1	0	1	1	0	1	1	0	0	1	2	2	2	26	84	4	57	2
1	23	10	2	2	2	2	1	0	0	0	0	0	0	1	0	1	1	1	1	0	0	0	1	3	1	2	26	63	1	54	4
2	20	11	2	1	2	1	1	0	0	0	0	0	0	0	1	1	1	0	0	0	0	0	1	4	2	4	34	84	2	54	3
2	20	11	2	2	2	1	0	1	0	0	0	0	1	1	1	0	1	1	0	0	0	0	3	5	3	4	37	92	5	67	4
1	18	7	2	1	2	1	1	0	0	0	0	0	1	0	1	1	1	1	0	0	0	0	2	5	2	2	48	90	7	47	2
1	18	7	2	1	2	1	1	0	0	0	0	0	1	0	1	1	1	1	0	0	0	0	2	5	2	2	48	90	7	47	2
2	19	7	2	2	2	1	1	0	0	0	0	0	1	1	1	1	1	0	0	0	0	0	5	3	2	1	33	62	2	53	3
2	22	10	2	1	2	3	1	0	0	0	0	0	0	0	1	1	1	0	0	0	0	0	2	5	4	4	35	87	5	62	2
2	17	10	2	1	2	1	1	0	0	0	0	0	0	0	0	1	0	1	0	0	0	0	2	4	2	2	40	91	6	66	2
1	19	7	2	1	2	1	1	0	0	0	0	0	1	0	1	1	0	0	0	0	0	0	1	4	3	4	38	89	6	74	3
1	20	10	1	1	2	1	0	1	0	0	0	0	0	0	1	1	1	1	0	1	0	0	4	5	5	3	36	84	14	54	0
1	20	7	2	1	2	1	1	1	0	0	0	0	1	1	1	1	1	1	0	0	0	0	2	2	2	1	21	54	11	68	2
2	18	10	2	1	2	1	1	0	0	0	0	0	1	1	1	1	1	0	0	0	0	0	2	3	2	1	17	31	2	36	3
2	18	8	2	2	1	2	0	1	0	0	0	0	1	0	1	1	1	1	1	1	1	1	5	4	3	3	38	61	8	43	3
2	20	10	2	1	2	1	1	1	0	0	0	0	1	1	0	0	1	0	0	0	0	1	2	2	3	3	41	100	11	79	1
2	19	7	2	1	1	1	1	0	0	0	0	0	1	1	1	1	1	1	0	0	0	0	1	3	5	1	25	76	6	30	1
2	20	10	2	1	2	1	0	1	0	0	0	0	1	1	1	1	1	0	0	1	0	0	2	3	5	4	41	95	9	47	3
1	18	7	2	2	1	2	1	0	0	0	0	0	1	1	1	1	1	0	0	1	0	0	3	4	3	1	36	84	0	54	4
2	18	2	1	1	1	1	1	0	0	0	0	0	1	1	1	1	1	1	1	1	1	1	3	4	3	2	36	84	5	54	3
2	18	2	2	1	2	1	1	0	0	0	0	0	1	1	1	1	1	1	1	1	1	0	2	3	2	2	26	84	3	36	4
2	20	2	2	1	2	1	1	0	0	0	0	0	0	1	0	0	1	0	1	0	0	0	2	3	1	2	36	84	4	54	2
2	19	2	2	2	2	2	0	1	0	0	0	0	0	0	1	1	1	0	0	0	0	0	3	5	3	4	32	103	6	53	2
2	21	7	2	1	1	1	0	1	0	0	0	0	1	0	1	1	1	0	0	0	0	0	2	4	4	3	42	103	5	61	4
1	18	10	2	1	1	2	0	1	0	0	0	0	1	0	1	1	0	1	0	0	0	0	3	4	3	3	32	84	5	59	2
2	21	7	2	1	1	1	0	1	0	0	0	0	1	1	1	1	1	1	0	0	0	0	2	3	2	2	24	75	4	52	3
1	18	8	2	1	2	1	1	1	0	0	0	0	1	1	1	1	1	1	0	0	0	0	2	4	2	3	34	67	8	45	2
2	19	7	2	1	1	1	1	0	0	0	0	0	0	0	0	1	1	0	0	1	0	0	2	3	2	2	24	56	9	36	3
2	21	7	2	2	1	1	1	0	0	0	0	0	0	1	0	0	0	0	1	0	0	0	2	3	2	1	36	81	10	53	1
2	22	2	2	1	2	1	1	0	0	0	0	0	0	1	0	1	1	1	0	1	0	0	2	3	2	3	24	57	3	37	5
1	21	7	2	2	2	1	1	0	0	0	0	0	1	1	1	1	1	0	1	0	0	0	2	2	2	4	27	87	3	43	3
2	17	7	2	1	2	1	0	1	0	0	0	0	0	0	0	1	0	0	0	0	0	0	1	2	3	2	21	78	0	27	3
2	21	7	2	1	2	2	1	0	0	0	0	0	1	1	1	1	1	0	0	0	1	1	2	4	4	3	36	84	7	54	2
1	19	10	2	1	2	1	0	1	0	0	0	0	0	0	1	1	0	1	0	0	0	0	1	5	2	3	24	85	7	51	2
1	24	10	2	1	2	2	1	0	0	0	0	0	1	1	1	1	0	0	1	0	1	0	2	3	1	2	32	78	5	51	2
1	21	8	2	1	2	1	1	0	0	0	0	0	1	0	0	0	1	0	1	0	0	0	1	1	1	3	12	28	2	18	2
2	18	7	2	1	1	1	1	0	0	0	0	0	0	1	1	1	1	0	0	1	0	0	2	4	2	1	36	85	4	54	4
2	21	10	2	1	2	1	1	0	0	0	0	0	0	1	0	1	1	0	0	0	0	0	2	4	1	1	30	85	7	43	2
2	18	2	2	2	1	1	1	0	0	0	0	0	1	1	0	1	0	0	1	1	1	0	1	1	3	1	27	71	4	50	3
2	20	10	2	1	2	1	0	1	0	0	0	0	0	0	1	1	1	1	0	0	0	0	2	4	3	2	26	80	10	54	2
1	21	7	2	1	2	1	0	1	0	0	0	0	0	1	0	1	1	1	0	1	0	0	5	3	1	2	30	93	1	65	3
1	19	8	2	2	2	1	1	0	0	0	0	0	1	1	0	1	0	0	0	0	0	0	2	2	1	1	27	70	5	46	4
1	22	8	1	1	2	1	1	0	0	0	0	0	1	0	0	0	0	0	0	0	0	0	2	3	1	2	25	67	5	44	3
2	18	7	2	1	1	1	1	0	0	0	0	0	1	1	1	1	0	0	0	0	0	0	1	3	1	1	29	88	4	52	4
2	20	11	2	1	1	1	1	0	0	0	0	0	0	0	1	1	1	1	1	0	0	0	2	2	1	1	26	79	8	42	4
2	18	10	2	1	2	1	1	0	0	0	0	0	1	0	1	1	1	0	0	1	0	1	1	5	4	2	27	98	4	35	4
1	18	10	2	1	2	1	1	0	0	0	0	0	0	0	0	0	0	0	0	0	0	1	2	2	2	1	24	112	13	36	1
2	20	7	2	2	2	1	1	0	0	0	0	0	0	1	1	0	0	0	0	0	0	0	3	4	2	3	36	84	1	54	5
2	18	7	1	1	1	1	1	0	0	0	0	0	1	1	1	1	1	1	0	1	0	0	2	5	3	4	31	82	5	59	2
1	18	8	1	1	1	3	1	0	0	0	0	0	0	1	1	0	0	0	0	0	0	0	1	4	1	4	40	68	4	52	4
1	18	8	2	2	2	1	0	1	0	0	0	0	0	0	1	0	1	0	0	0	0	0	3	5	2	3	36	112	4	54	3
2	19	10	2	1	1	1	1	0	0	0	0	0	0	1	1	1	0	0	0	0	0	0	1	2	1	1	24	77	2	37	3
2	18	7	2	2	1	1	1	0	0	0	0	0	1	1	1	1	1	0	0	1	1	0	1	3	5	4	37	103	6	56	3
2	18	11	2	1	2	1	1	0	0	0	0	0	1	1	1	1	1	1	0	0	0	0	2	4	2	1	27	57	4	20	3
1	19	8	2	1	1	1	1	0	0	0	0	0	1	1	0	0	0	0	0	0	0	0	5	4	1	1	35	80	4	56	3
2	19	10	2	1	2	1	1	0	0	0	0	0	1	1	0	1	1	0	0	0	0	0	1	2	2	1	38	84	2	65	5
2	18	2	2	2	1	1	1	0	0	0	0	0	1	1	1	1	1	1	0	0	0	0	1	4	2	3	33	87	4	63	4
2	17	7	1	1	2	1	1	0	0	0	0	0	1	0	1	1	0	0	0	0	0	0	1	5	3	3	33	86	4	40	2
2	21	7	2	1	2	1	1	0	0	0	0	0	0	0	0	1	1	1	0	1	0	0	2	3	3	3	34	104	3	71	3
2	20	7	2	1	2	1	1	0	0	0	0	0	1	0	1	1	0	0	0	1	1	0	2	4	3	3	30	84	6	47	2
2	18	10	1	2	1	1	1	0	0	0	0	0	0	0	1	1	1	1	1	1	1	1	2	3	1	1	25	95	5	50	4
2	20	10	2	1	1	1	0	1	0	0	0	0	1	0	1	1	1	0	0	0	0	0	2	5	4	2	43	94	6	56	3
2	21	7	2	2	1	1	1	0	0	0	0	0	1	0	1	1	1	0	0	0	0	0	2	1	1	1	19	74	6	47	4
2	19	8	2	1	2	1	0	1	0	0	0	0	0	0	0	1	0	0	0	0	0	0	2	3	2	2	34	56	5	34	5
1	19	10	2	1	2	1	1	0	0	0	0	0	1	0	0	1	1	0	0	1	1	0	1	5	2	2	42	28	8	18	4
2	21	10	2	1	2	1	1	0	0	0	0	0	1	0	1	1	1	1	0	1	0	0	3	5	2	2	23	76	6	55	3
1	20	10	2	1	2	1	1	0	0	0	0	0	1	0	1	1	1	1	0	1	1	0	1	5	2	4	40	86	3	38	3
2	19	10	1	1	2	1	1	0	0	0	0	0	0	1	1	1	0	0	0	0	0	0	3	4	3	4	35	103	11	61	4
2	20	7	2	1	1	2	1	0	0	0	0	0	1	1	1	1	1	1	0	1	0	1	2	5	2	3	34	91	4	54	2
2	22	2	2	1	2	1	1	0	0	0	0	0	1	1	1	1	1	0	0	1	0	0	1	4	4	3	43	56	4	54	3
1	20	2	1	1	2	1	1	0	0	0	0	0	1	1	1	1	0	0	0	1	0	1	2	3	3	2	48	84	16	54	1
1	19	7	2	1	2	1	1	0	0	0	0	0	1	1	1	1	1	1	0	0	0	0	3	3	2	2	38	83	7	52	2
1	18	10	2	2	1	1	1	0	0	0	0	0	1	1	0	0	0	0	0	0	0	0	2	2	1	2	28	78	3	49	3
2	18	7	1	1	1	1	1	0	0	0	0	0	1	1	1	1	1	0	0	0	0	0	4	4	3	2	36	120	7	54	2
1	19	8	1	2	2	1	1	0	0	0	0	0	1	1	1	1	0	1	0	0	0	0	2	3	1	1	33	84	4	18	3
2	19	8	1	1	2	1	1	0	0	0	0	0	1	1	0	1	0	1	0	0	0	0	1	5	3	2	25	56	0	36	3
1	18	8	1	1	2	1	1	0	0	0	0	0	1	1	0	0	0	0	0	0	0	0	1	5	5	3	36	112	12	54	2
2	18	8	1	2	2	2	1	1	0	0	0	0	1	1	1	1	1	1	1	1	1	0	2	4	3	2	36	84	7	58	2
1	19	7	1	1	2	1	1	0	0	0	0	0	1	1	1	1	1	1	1	1	1	0	2	3	2	2	36	84	0	54	3
1	17	7	1	1	2	1	1	0	0	0	0	0	1	1	1	1	1	1	0	0	0	0	2	1	1	1	24	56	3	36	2
1	18	7	1	1	2	1	1	0	0	0	0	0	0	0	1	1	1	1	0	1	0	0	1	5	5	4	12	28	7	18	1
1	18	6	1	1	2	1	0	1	0	0	0	0	0	0	1	0	0	0	0	1	1	0	1	2	2	3	32	84	6	54	3
1	19	8	1	1	2	1	1	0	0	0	0	0	1	1	1	1	1	1	1	0	0	0	3	5	3	3	36	84	4	54	3
1	18	8	1	2	2	1	1	0	0	0	0	0	0	1	0	0	0	0	0	0	0	0	1	3	1	1	12	112	2	18	4
2	19	8	1	1	2	1	1	0	0	0	0	0	0	1	0	1	1	0	0	0	0	0	2	4	3	2	23	75	4	37	3
2	18	8	1	1	2	1	1	0	0	0	0	0	1	1	1	1	1	1	1	1	1	0	1	4	3	3	36	84	4	54	2
1	17	8	1	1	1	1	1	0	0	0	0	0	1	1	1	1	1	1	1	1	1	0	1	4	4	3	36	84	4	54	2
1	19	6	1	1	2	1	1	0	0	0	0	0	1	1	0	1	0	0	0	1	0	0	1	4	1	1	32	56	5	42	3
1	19	8	1	2	2	1	1	0	0	0	0	0	1	1	1	1	1	1	1	0	1	0	2	2	1	1	24	84	1	28	4
2	18	8	1	1	2	1	1	0	0	0	0	0	0	1	0	0	1	0	0	0	0	0	2	3	2	1	40	70	1	47	3
1	19	7	1	1	2	1	1	0	0	0	0	0	1	1	1	1	1	1	1	1	1	0	1	3	2	3	24	56	2	36	4
1	20	8	1	2	1	1	1	0	0	0	0	0	1	0	0	0	0	0	0	0	0	0	1	3	2	2	24	56	3	54	2
1	19	7	1	1	1	1	1	0	0	0	0	0	1	0	0	0	0	0	0	0	0	0	1	5	2	4	22	53	2	36	3
2	18	8	1	1	2	1	1	0	0	0	0	0	0	0	0	1	0	0	0	0	0	0	3	3	3	1	28	70	1	35	3
2	19	8	1	1	2	1	1	0	0	0	0	0	1	1	1	1	0	0	0	0	0	0	2	2	2	1	21	59	3	24	3
1	19	8	1	1	2	1	1	0	0	0	0	0	0	1	0	1	0	0	0	0	0	0	5	5	5	4	46	140	3	30	1
1	18	8	1	2	1	2	1	0	0	1	0	0	1	1	1	1	1	1	0	0	0	0	1	4	2	2	36	84	6	54	2
1	19	8	1	2	1	1	1	0	0	0	0	0	0	0	1	1	0	0	0	0	0	0	1	3	1	3	36	84	2	72	3
1	18	8	1	1	2	1	1	0	0	0	0	0	1	0	0	1	1	1	0	1	0	0	2	4	2	1	29	93	4	61	3
1	17	8	1	1	2	1	0	1	0	0	0	0	0	0	0	1	0	0	0	0	0	0	1	3	1	1	36	84	4	54	2
2	18	8	1	1	2	1	1	0	0	0	0	0	0	0	1	1	1	0	1	1	0	0	2	3	2	2	39	78	2	54	4
2	19	11	1	1	2	1	1	0	0	0	0	0	1	1	1	1	1	1	0	1	0	0	1	3	1	1	36	84	1	18	4
2	18	5	2	2	2	1	1	0	0	0	0	0	1	1	1	1	1	1	1	1	1	1	1	4	3	2	12	28	0	18	2
1	18	7	1	1	2	1	1	1	0	0	0	0	1	1	1	1	1	1	1	1	1	1	3	4	3	2	28	84	4	51	3
1	18	8	1	1	2	1	1	0	0	0	0	0	1	0	1	1	1	1	0	1	0	0	4	4	5	3	42	86	8	43	1
2	18	8	1	1	2	2	1	0	0	0	0	0	1	1	1	1	1	1	0	0	0	1	2	3	3	1	36	84	4	54	3
1	20	8	1	2	2	1	1	0	0	0	0	0	0	0	0	0	0	0	0	0	0	1	1	2	3	1	24	56	4	37	4
1	18	11	1	1	2	1	1	0	0	0	0	0	1	1	1	1	0	0	0	1	1	0	1	1	1	1	19	86	0	32	4
1	18	5	2	2	2	1	1	0	0	0	0	0	1	0	1	1	0	0	0	0	0	0	2	4	3	3	31	68	6	43	4
1	18	8	1	2	1	1	1	0	0	0	0	0	1	1	1	1	1	1	0	0	0	0	2	3	2	2	24	83	4	54	4
1	18	8	1	2	2	2	1	0	0	0	0	0	1	0	1	1	0	1	0	0	1	1	2	3	2	1	38	97	6	63	2
1	20	11	2	1	2	2	1	0	0	0	0	0	1	0	1	1	0	0	0	0	0	0	2	4	2	3	22	59	4	41	3
1	19	7	1	1	1	1	1	0	0	0	0	0	0	1	0	0	0	0	0	0	0	0	2	2	2	1	12	52	3	18	4
2	18	8	1	1	1	1	1	0	0	0	0	0	1	1	1	0	0	0	0	0	0	1	1	3	2	1	12	28	3	18	3
1	18	8	1	1	2	1	1	0	0	0	0	0	1	0	0	1	0	0	0	0	0	0	2	2	1	1	28	68	1	38	4
2	18	8	1	1	2	1	1	0	0	0	0	0	1	1	1	1	1	1	0	1	0	0	2	3	2	1	23	82	3	45	3
2	18	8	1	2	2	1	1	0	0	0	0	0	0	0	0	1	1	0	0	0	0	0	1	3	1	1	24	61	3	36	3
1	18	8	1	2	2	1	1	0	0	0	0	0	0	0	1	1	1	1	1	1	0	0	2	3	2	1	26	84	1	54	3
1	20	11	1	2	2	1	1	0	0	0	0	0	1	0	1	1	0	0	0	0	0	0	1	4	3	2	36	77	4	47	3
2	19	12	2	1	1	1	1	0	0	0	0	0	1	1	1	1	1	1	1	1	1	0	3	3	2	1	32	66	6	45	3
2	19	8	1	1	2	1	1	0	0	0	0	0	1	1	0	1	0	0	0	0	0	0	2	3	3	1	36	84	3	54	3
1	19	7	1	1	2	1	1	0	0	0	0	0	1	1	1	1	1	0	0	0	0	0	2	3	1	1	36	84	3	36	3
1	17	11	1	1	2	1	1	0	0	0	0	0	0	0	0	0	1	1	0	0	0	1	5	5	5	4	24	104	9	36	1
2	19	8	1	2	1	1	1	0	0	0	0	0	1	1	1	1	1	1	1	1	1	0	1	5	2	1	36	84	0	54	3
2	19	8	1	1	2	1	0	1	0	0	0	0	0	1	1	1	0	0	0	0	0	0	2	2	1	2	18	73	9	54	2
2	18	8	1	2	2	1	1	0	0	0	0	0	1	1	1	1	0	1	0	0	0	0	2	3	1	2	26	75	3	38	4
2	18	8	1	1	2	1	1	0	0	0	0	0	1	1	1	1	0	1	0	1	1	1	2	3	3	3	33	85	6	41	2
1	17	11	1	1	2	2	1	1	0	0	0	0	1	1	1	1	1	1	0	1	0	0	5	5	3	2	39	84	6	54	2
2	18	8	1	2	2	1	1	0	0	0	0	0	0	1	1	1	1	0	0	0	0	0	2	3	2	1	32	56	4	36	4
2	17	8	1	1	1	1	1	0	0	0	0	0	0	1	1	1	1	1	0	1	0	0	1	4	2	2	35	85	7	47	2
2	18	11	1	2	1	1	1	0	0	0	0	0	1	0	0	1	0	0	1	0	0	0	1	4	2	3	24	56	3	36	3
1	18	11	1	2	2	1	1	0	0	0	0	0	1	1	1	0	1	1	0	0	0	0	2	4	3	2	35	84	3	54	3
1	18	8	1	1	1	1	0	1	0	0	0	0	1	1	1	1	1	1	0	0	0	0	5	3	3	2	36	84	4	54	4
2	18	8	1	1	2	1	1	0	0	0	0	0	1	1	0	1	1	0	0	0	0	0	1	4	2	1	31	90	4	32	4
1	19	8	1	2	1	1	1	0	0	0	0	0	1	1	1	1	1	0	0	0	0	0	2	3	2	3	36	84	5	54	3
1	20	8	1	2	2	1	1	0	0	0	0	0	0	1	1	1	1	1	0	0	0	0	2	4	1	3	36	84	1	54	3
1	19	8	1	1	2	1	1	0	0	0	0	0	1	1	1	1	1	1	0	0	0	0	1	3	2	2	36	84	0	54	4
2	18	8	1	2	2	2	1	0	0	0	0	0	0	0	0	1	1	0	0	0	0	0	1	3	2	4	36	84	6	54	5
1	19	8	1	2	2	2	1	0	0	0	0	0	1	1	1	1	1	0	0	0	1	0	5	3	4	1	60	91	4	90	3
1	19	8	1	1	2	1	1	0	0	0	0	0	0	1	1	0	1	1	0	0	0	0	2	3	2	3	36	84	4	56	3
1	19	8	1	1	1	1	1	0	0	0	0	0	1	1	1	1	1	1	0	1	0	0	2	5	2	1	32	28	0	18	4
2	18	8	1	1	2	1	1	0	0	0	0	0	0	1	1	1	1	1	1	0	1	0	2	3	3	3	36	84	0	46	3
2	22	7	2	1	2	2	0	1	0	0	0	0	1	0	1	1	1	0	0	1	1	0	2	4	3	3	32	74	8	57	3
1	19	8	2	2	1	1	1	0	0	0	0	0	1	1	1	1	1	1	1	1	1	1	2	5	5	4	12	140	2	18	3
1	18	7	2	1	2	1	1	0	0	0	0	0	1	1	1	1	1	1	1	1	1	0	3	3	2	4	12	87	5	55	3
1	19	7	2	2	2	1	1	0	0	0	0	0	1	1	1	1	1	1	0	1	1	0	4	4	1	1	12	28	1	18	4
2	22	12	2	1	1	2	1	0	0	0	0	0	1	1	1	1	1	1	0	1	1	0	3	3	3	2	24	84	3	36	4
1	18	8	2	2	1	2	0	1	0	1	0	0	1	1	1	1	1	1	0	0	0	0	1	4	4	3	12	56	2	36	4
1	20	8	1	2	2	1	1	0	0	0	0	0	1	1	1	1	1	1	0	0	0	0	2	3	2	3	22	86	5	49	4
2	19	1	2	1	1	1	1	0	0	0	0	0	1	1	0	1	1	0	0	0	0	0	1	4	4	2	24	84	2	36	5
1	22	7	2	2	1	1	1	0	0	0	0	0	0	1	0	1	1	0	0	1	0	0	1	3	1	1	24	28	0	36	5
1	18	12	2	2	1	1	1	0	0	0	0	0	0	0	0	1	1	0	0	0	0	0	1	3	1	2	24	56	4	36	3
2	19	5	1	1	1	1	1	0	0	0	0	0	1	1	1	1	1	1	0	0	0	0	3	4	4	2	43	84	7	54	3
1	19	7	2	2	1	1	1	0	0	0	0	0	1	1	0	1	0	0	0	1	0	0	3	2	2	3	41	93	1	26	5
2	19	7	2	1	2	1	0	1	0	0	0	0	1	1	1	1	1	1	0	1	0	0	2	3	2	2	36	84	5	54	3
2	19	12	2	1	1	1	1	0	0	0	0	0	1	1	1	1	1	1	0	1	1	0	4	5	3	2	36	84	0	54	5
2	19	7	2	1	1	1	1	0	0	0	0	0	0	1	1	1	0	1	0	1	0	0	2	4	3	4	32	56	2	18	4
2	19	8	2	1	2	2	1	0	0	0	0	0	0	1	1	1	0	1	0	0	0	0	2	3	2	3	32	86	7	51	4
2	20	5	2	1	2	1	1	0	0	0	0	0	1	1	0	1	0	0	0	0	0	0	1	4	3	3	23	84	5	54	2
2	19	5	2	1	1	1	0	1	0	0	0	0	1	1	1	1	1	1	1	1	0	0	1	3	2	3	36	84	6	54	4
1	18	8	2	1	2	1	1	0	0	0	0	0	1	1	0	1	1	1	0	0	0	0	4	5	3	3	12	56	6	36	3
2	19	12	2	2	1	1	1	0	0	0	0	0	0	1	0	1	1	0	0	1	0	0	1	3	2	2	34	83	5	18	4
1	18	1	2	1	1	1	1	0	0	0	0	0	1	1	0	1	1	1	0	0	0	1	5	3	4	3	36	92	3	58	4
2	18	3	2	1	2	1	1	0	0	0	0	0	1	1	0	1	0	0	1	0	0	0	3	5	2	2	34	94	2	80	3
2	20	4	2	1	2	1	0	1	0	0	0	0	1	1	1	1	1	0	0	0	0	0	1	4	2	1	36	84	2	54	4
2	18	5	2	2	1	1	1	0	0	0	0	0	1	1	1	1	1	1	1	1	1	1	2	5	5	3	39	28	0	36	4
2	19	12	2	2	2	1	1	0	0	0	0	0	1	1	1	1	1	1	0	1	1	0	3	4	4	2	38	92	9	59	2
1	18	8	2	2	1	1	1	0	0	0	0	0	1	1	0	1	1	1	1	1	1	0	2	5	3	1	40	88	2	45	4
1	18	7	2	1	1	1	1	1	0	0	0	0	0	1	0	0	0	1	0	0	1	0	1	3	2	1	35	91	4	54	3
1	18	8	2	2	1	1	1	0	0	0	0	0	0	1	1	1	1	1	0	1	0	0	2	4	2	1	24	67	4	54	3
1	19	11	2	2	2	1	1	0	0	0	0	0	1	1	1	1	0	1	0	0	0	0	2	4	3	3	36	88	2	55	4
1	19	8	2	2	2	1	1	0	0	0	0	0	1	0	0	1	1	0	0	0	0	0	1	2	2	3	36	84	4	54	3
2	20	4	2	1	2	1	1	0	0	0	0	0	1	0	0	1	0	0	0	0	0	0	1	3	1	1	36	28	4	28	5
2	20	4	2	2	2	1	1	0	0	0	0	0	1	1	1	1	1	1	0	0	0	0	2	4	3	3	36	91	4	54	4
1	19	5	2	2	1	1	1	0	0	0	0	0	1	1	1	1	1	1	1	1	1	0	1	5	3	4	34	84	7	51	4
2	20	5	2	2	1	1	0	1	0	0	0	0	1	1	1	1	1	1	1	1	1	1	3	5	5	2	32	95	7	55	2
2	20	4	2	1	2	1	0	1	0	0	0	0	0	1	0	0	0	0	0	0	0	0	1	3	3	2	24	56	3	36	2
2	21	12	2	1	1	1	1	0	0	0	0	0	0	0	1	1	1	1	0	0	0	0	1	5	4	2	36	84	15	54	3
1	21	8	1	2	2	1	0	1	0	0	0	0	1	1	0	0	0	0	1	0	0	0	2	5	2	2	27	73	6	43	4
2	19	7	2	1	2	1	1	0	0	0	0	0	1	1	1	1	1	1	1	1	0	0	2	3	2	2	29	69	3	60	3
2	18	8	2	1	1	1	1	0	0	0	0	0	1	1	0	1	0	0	1	0	0	0	1	4	2	3	45	104	6	70	4
2	19	5	2	2	2	1	1	0	0	0	0	0	1	1	1	1	1	1	0	1	0	0	2	3	2	2	36	84	4	40	5
1	18	7	2	2	1	1	1	0	0	0	0	0	1	1	1	1	0	1	0	0	0	0	1	3	2	3	36	84	3	54	4
2	19	12	2	2	1	1	1	0	0	0	0	0	0	1	1	1	1	1	0	1	0	0	5	4	2	3	32	84	5	54	4
1	19	2	2	2	2	1	1	1	0	0	0	0	0	1	1	0	0	0	0	0	0	0	3	4	2	2	26	73	11	48	4
2	20	5	2	1	2	1	1	0	0	0	0	0	1	1	1	1	1	0	0	0	1	0	2	3	3	3	36	84	0	54	4
2	20	4	2	2	1	2	1	0	0	0	0	0	1	1	1	1	1	1	0	0	0	0	1	3	1	3	25	70	4	54	4
2	20	4	2	1	1	1	1	0	0	0	0	0	1	1	0	1	1	1	0	0	0	1	1	2	2	2	23	84	1	54	3
1	19	7	2	2	1	1	1	0	0	0	0	0	1	1	1	1	1	1	1	1	1	0	4	4	3	2	48	112	1	72	4
1	18	12	2	1	2	1	1	0	0	0	0	0	1	0	0	0	0	0	0	0	0	0	1	3	2	3	36	84	8	54	4
2	21	4	2	1	2	1	1	0	0	0	0	0	1	1	1	1	1	1	1	1	0	0	2	3	1	1	60	111	3	41	5
1	19	7	1	2	1	1	1	0	0	0	0	0	1	0	0	1	0	0	0	0	0	0	1	5	3	3	48	77	9	51	2
2	19	5	2	2	1	1	1	0	0	0	0	0	1	1	0	1	1	1	0	1	1	0	3	4	3	2	24	100	4	54	4
1	18	7	2	1	2	1	1	0	0	0	0	0	0	0	0	1	0	0	0	0	0	0	1	3	1	2	33	70	2	53	5
2	19	5	2	1	2	1	1	1	0	0	0	0	1	1	0	1	1	1	0	0	0	0	2	4	2	2	16	28	1	28	5
1	19	12	2	1	1	1	1	0	0	0	0	0	1	1	0	1	1	0	0	1	0	0	2	4	1	2	36	88	0	55	5
2	19	4	2	1	2	2	1	0	0	0	0	0	0	1	1	1	1	0	0	0	0	0	2	3	3	3	34	86	1	53	4
2	20	4	2	2	1	1	1	0	0	0	0	0	1	1	1	1	1	1	1	1	0	0	4	5	3	1	36	69	2	34	3
1	19	8	2	2	1	1	1	0	0	0	0	0	1	0	0	1	0	0	0	0	0	0	2	4	3	3	40	97	0	58	4
2	19	4	2	2	2	1	1	0	0	0	0	0	1	1	1	1	1	0	0	1	1	0	4	5	4	1	40	80	5	65	4
2	19	8	2	2	1	1	1	0	0	0	0	0	1	0	0	0	0	0	0	0	0	0	3	5	1	4	12	28	0	18	5
2	21	11	2	1	2	1	1	0	0	0	0	0	1	1	1	1	1	1	0	0	0	0	1	5	2	4	24	56	6	36	2
1	19	8	1	1	2	1	1	0	0	0	0	0	1	1	1	1	1	1	1	1	1	0	5	4	5	3	36	101	7	43	3
2	20	5	2	1	2	1	1	0	0	0	0	0	0	1	0	1	0	0	0	0	0	0	1	3	3	2	28	84	2	54	4
2	19	4	2	1	1	1	1	0	0	0	0	0	1	1	1	1	1	0	0	0	0	0	3	4	3	1	36	79	6	22	3
2	21	5	2	2	1	1	1	0	0	0	0	0	1	1	1	1	1	1	0	1	0	0	3	5	5	4	48	92	9	54	4
1	20	3	2	1	2	1	1	0	0	0	0	0	1	1	1	1	1	1	1	1	1	0	1	5	2	1	36	78	3	62	4
1	19	8	2	2	1	1	1	0	0	0	0	0	1	1	1	1	1	1	1	1	1	0	3	4	2	2	33	106	5	54	2
1	22	4	2	1	2	1	1	0	0	0	0	0	1	1	1	1	1	1	1	1	1	0	3	5	1	3	48	81	5	72	4
1	18	8	1	2	2	1	1	0	0	0	0	0	0	0	1	1	0	0	0	0	0	0	1	2	1	1	12	28	0	18	3
1	20	8	2	1	1	1	1	0	0	0	0	0	1	0	1	1	1	1	0	0	0	0	2	4	1	3	27	81	5	51	3
2	20	4	2	1	1	1	1	0	0	0	0	0	1	1	0	1	1	1	1	0	0	0	2	3	3	2	31	101	7	56	2
2	20	5	2	2	2	1	1	0	0	0	0	0	1	0	0	1	1	1	0	0	0	0	3	3	3	3	35	84	4	20	4
2	28	4	2	1	2	1	0	1	0	0	0	0	1	1	0	1	0	1	0	0	0	1	2	2	1	2	15	84	4	33	3
2	20	7	2	1	1	1	1	0	0	0	0	0	1	1	1	1	1	1	0	1	1	0	3	4	1	3	34	75	6	54	4
2	21	7	2	2	2	1	0	0	0	1	0	0	1	1	1	1	1	1	0	1	0	0	2	5	5	3	30	84	8	49	3
2	22	5	2	1	1	1	0	1	0	0	0	0	1	1	0	1	0	0	0	0	0	0	3	3	2	4	20	68	1	51	3
2	19	11	2	1	1	1	0	1	0	0	0	0	0	0	0	1	1	1	0	0	0	0	2	5	3	3	36	84	10	54	5
2	19	2	2	2	1	1	1	0	0	0	0	0	0	0	1	1	0	1	0	0	0	0	2	3	2	1	36	56	2	19	3
1	19	11	2	1	1	2	1	0	0	0	0	0	1	1	1	1	1	1	1	1	0	0	2	3	2	2	12	82	1	46	3
1	19	12	2	1	1	1	1	0	0	0	0	0	1	0	1	0	1	0	0	0	0	0	3	1	1	4	40	94	9	60	5
1	18	8	2	1	1	1	1	0	0	0	0	0	1	1	0	1	0	1	0	0	0	0	5	3	1	2	12	28	0	18	5
2	20	4	2	1	2	1	1	0	0	0	0	0	1	0	1	1	1	0	0	1	0	0	3	3	2	1	35	70	3	36	4
2	20	12	2	1	2	1	1	0	0	0	0	0	1	1	0	1	1	0	0	0	0	0	2	5	4	4	24	100	6	53	2
2	20	4	2	1	2	1	1	0	0	0	0	0	1	1	1	1	1	0	0	0	0	0	2	5	3	3	36	84	7	54	5
2	19	8	1	1	1	2	1	0	0	0	0	0	1	1	1	1	1	1	0	1	1	0	2	5	2	1	33	84	9	60	5
1	18	11	2	1	2	1	1	0	0	0	0	0	1	1	1	1	1	1	0	0	0	0	3	4	2	1	31	88	4	47	4
2	19	2	2	2	1	2	1	0	0	0	0	0	1	0	0	1	0	0	0	0	0	0	2	5	4	2	22	83	0	40	4
2	19	5	2	2	1	1	1	0	0	0	0	0	1	1	1	1	1	1	1	1	1	0	3	4	2	1	36	84	2	54	3
2	19	4	2	1	1	1	1	0	0	0	0	0	1	1	1	1	1	1	0	1	0	0	3	4	2	2	38	82	4	56	4
1	18	2	2	1	1	1	1	0	0	0	0	0	0	1	1	0	0	1	0	0	1	1	5	4	3	2	24	84	1	54	4
2	23	4	2	1	2	2	1	0	0	0	0	0	0	1	0	1	0	0	0	0	0	0	1	3	1	1	24	28	0	57	5
2	19	5	2	1	2	2	1	0	0	0	0	0	1	1	0	1	1	0	0	1	0	0	2	4	3	3	41	80	3	75	3
1	18	7	2	1	1	1	1	0	0	0	0	0	0	0	1	1	0	1	1	0	0	0	2	3	3	2	24	71	5	52	3
2	20	5	2	2	1	1	1	0	0	0	0	0	1	0	1	1	1	0	0	0	0	0	2	2	3	4	29	54	1	26	3
2	19	12	2	1	2	1	1	0	0	0	0	0	1	1	1	1	1	1	0	0	0	0	2	4	3	4	36	87	3	54	3
2	18	5	2	2	1	2	0	0	1	0	0	0	1	1	1	1	1	0	0	0	0	0	2	5	3	1	19	86	14	68	2
1	20	3	1	1	1	1	1	0	0	0	0	0	0	0	0	0	0	0	0	0	0	1	5	3	1	4	48	79	2	57	5
1	19	5	2	1	2	1	1	0	0	0	0	0	1	1	1	1	1	1	0	0	0	0	4	3	5	4	26	77	4	48	5
2	20	5	2	2	2	1	1	0	0	0	0	0	1	0	1	1	1	1	0	0	0	0	3	4	3	3	42	94	6	58	4
1	19	12	2	2	1	2	1	0	0	0	0	0	1	1	0	0	0	0	0	0	0	0	1	5	1	4	12	84	3	18	3
2	21	5	2	1	1	1	1	0	0	0	0	0	1	1	1	1	1	1	0	0	0	0	2	4	4	3	47	84	5	50	2
1	18	8	2	2	1	1	1	0	0	0	0	0	1	1	1	0	1	1	0	0	0	0	3	2	2	1	17	70	1	28	4
2	20	4	2	1	1	1	1	0	0	0	0	0	0	0	1	1	1	0	0	0	0	0	2	5	2	2	36	84	2	54	4
1	20	5	2	2	1	1	1	0	0	0	0	0	1	0	1	1	1	1	0	1	0	0	1	5	3	1	39	100	2	65	4
2	20	4	2	1	2	1	1	0	0	0	0	0	1	1	1	1	1	1	0	1	0	0	2	4	2	4	38	83	14	79	0
2	19	2	2	1	2	1	1	0	0	0	0	0	0	1	1	1	1	1	0	0	0	0	2	4	2	3	33	89	3	50	4
2	21	4	2	1	2	1	1	0	0	0	0	0	0	1	1	1	0	0	0	0	0	0	2	3	3	3	21	74	5	30	4
2	19	5	2	1	2	1	1	0	0	0	0	0	1	1	0	1	1	1	0	0	0	0	2	3	2	1	37	84	5	54	3
2	21	4	2	1	2	2	1	0	0	0	0	0	1	1	1	1	1	0	0	0	0	1	2	3	3	2	29	81	5	43	4
2	20	4	2	1	1	1	1	0	0	0	0	0	0	1	1	1	1	0	0	0	0	1	2	4	3	3	36	84	2	54	3
2	19	5	2	1	2	1	1	0	0	0	0	0	0	1	1	1	1	0	0	0	0	0	2	4	3	2	37	81	1	39	4
1	19	12	2	2	1	1	1	0	0	0	0	0	1	1	1	1	1	1	0	1	0	0	4	5	4	1	22	76	0	18	3
2	20	4	2	1	2	1	1	0	0	0	0	0	1	1	1	1	1	1	0	0	0	0	2	3	3	2	36	112	14	54	1
2	19	5	2	1	2	1	1	0	0	0	0	0	1	1	0	1	1	0	1	1	0	0	2	3	2	3	36	82	4	46	4
1	19	12	2	2	2	1	1	0	0	0	0	0	1	1	1	1	1	1	0	1	0	0	3	5	4	3	36	64	4	18	4
2	19	12	2	1	2	1	1	0	0	0	0	0	1	1	1	1	1	1	1	0	0	0	3	5	3	4	12	56	5	36	5
2	20	5	2	1	2	1	1	0	0	0	0	0	1	0	0	1	0	0	0	0	0	0	2	3	2	3	35	76	5	59	3
2	20	5	2	1	1	2	1	0	0	0	0	0	0	1	0	1	1	0	0	0	0	0	2	3	3	2	40	92	4	45	4
1	20	12	2	2	2	1	0	1	0	0	0	0	1	1	1	1	1	1	0	0	0	0	3	4	3	2	24	68	5	42	4
1	19	8	2	2	1	1	1	0	0	0	0	0	1	0	1	1	0	0	0	0	0	0	1	3	2	2	29	96	3	49	4
2	18	7	2	1	2	1	1	0	0	0	0	0	1	1	1	1	1	1	0	1	1	0	3	5	5	2	31	104	1	55	4
2	19	8	2	1	2	1	1	0	0	0	0	0	1	1	1	0	1	0	0	0	0	0	2	3	2	2	24	67	1	51	5
2	19	12	2	2	1	1	1	0	0	0	0	0	1	1	1	1	1	1	0	1	1	1	4	3	2	1	29	82	1	58	4
2	19	4	2	1	2	1	1	0	0	0	0	0	1	1	0	1	1	0	0	0	0	0	2	3	1	1	30	74	2	49	4
2	18	12	2	1	2	1	0	1	0	0	0	0	1	0	1	1	0	0	0	0	0	0	2	5	2	1	28	73	5	48	5
1	18	8	2	2	1	1	1	0	0	0	0	0	1	1	1	1	1	0	0	0	0	0	2	5	4	3	24	56	3	36	3
1	19	7	2	1	2	1	1	0	0	0	0	0	1	1	0	0	0	0	0	0	0	0	1	4	1	4	12	28	0	18	4
1	17	8	2	1	1	1	1	0	0	0	0	0	1	0	1	1	1	1	0	1	0	0	2	2	3	1	12	28	4	18	5
2	19	2	2	2	1	1	1	0	0	0	0	0	1	1	1	1	1	1	0	1	0	0	3	5	4	2	44	84	4	54	3
2	18	12	2	1	2	1	1	0	0	0	0	0	1	1	1	1	1	1	0	1	1	0	3	5	2	1	32	76	1	36	5
1	19	11	2	2	2	1	1	0	0	0	0	0	1	1	0	1	0	0	0	0	1	0	3	2	3	1	31	73	4	47	5
1	19	7	1	2	1	1	1	0	0	0	0	0	1	1	0	0	0	0	0	0	1	0	2	4	2	2	36	84	2	54	3
2	18	8	2	2	2	2	0	1	0	0	0	0	1	1	1	1	1	1	1	1	1	0	3	5	5	2	24	83	9	36	3
1	19	12	2	1	1	1	1	0	0	0	0	0	1	1	0	1	0	0	0	1	0	0	1	4	3	2	35	84	7	54	3
1	18	12	1	1	1	2	1	0	0	0	0	0	0	1	0	1	1	0	0	0	0	0	1	3	2	2	52	140	3	90	5
2	19	4	2	1	2	1	1	0	0	0	0	0	1	1	1	1	1	0	0	0	0	0	2	2	3	3	34	98	5	61	4
2	20	2	2	1	2	2	1	0	0	0	0	0	0	1	1	1	1	0	0	0	0	0	2	3	3	4	29	68	4	52	4
2	18	4	2	1	2	1	1	0	0	0	0	0	1	0	0	1	1	0	0	0	0	0	2	3	2	2	26	60	4	51	3
1	20	8	2	2	1	1	1	0	0	0	0	0	0	1	1	1	0	0	1	1	1	0	2	3	3	2	36	84	3	54	3
2	20	2	1	2	1	1	1	0	0	0	0	0	1	1	0	1	0	0	0	0	0	0	1	3	3	2	24	75	2	53	4
1	1 9	8	2	1	2	1	1	0	0	0	0	0	1	1	1	1	1	1	0	0	0	0	2	5	2	4	24	56	4	36	5
2	18	8	1	2	1	1	0	1	0	0	0	0	1	0	1	1	1	0	0	1	0	0	2	3	2	2	29	82	5	55	1
2	19	2	2	1	1	1	0	1	0	0	0	0	1	1	1	1	1	1	0	1	0	0	3	4	4	3	31	75	1	18	5
2	18	8	2	1	1	1	1	0	0	0	0	0	1	1	1	1	1	1	0	0	0	0	3	3	4	1	25	80	3	40	5
1	19	8	2	1	2	1	1	0	0	0	0	0	0	1	0	1	1	0	0	0	0	0	2	3	1	1	36	70	1	53	4
1	20	12	2	2	1	1	1	0	0	0	0	0	1	0	1	1	0	0	0	0	0	0	2	4	2	2	22	84	2	22	3
1	19	7	2	1	2	1	1	0	0	0	0	0	1	1	1	1	0	1	0	0	0	0	1	3	2	3	36	84	4	54	4
1	18	8	2	2	2	1	1	1	0	0	0	0	1	1	0	1	0	0	0	0	0	0	1	1	1	2	24	69	3	58	5
1	19	12	2	1	1	1	1	0	0	0	0	0	1	1	1	1	1	1	0	0	0	0	3	5	5	4	60	118	9	90	1
2	18	8	2	1	2	1	1	0	0	0	0	0	1	1	1	1	0	0	0	0	0	0	1	3	2	3	34	76	3	51	4
2	20	4	2	1	2	1	1	0	0	0	0	0	1	1	0	1	1	1	0	0	0	0	2	3	2	1	20	86	3	25	5
2	20	5	2	2	1	1	0	1	0	0	0	0	0	1	0	0	1	0	0	0	0	0	2	3	5	3	12	28	5	18	4
1	18	8	2	2	1	1	1	0	0	0	0	0	0	0	1	1	1	1	0	0	0	0	2	4	3	3	38	84	0	54	5
2	19	4	2	1	2	1	1	0	0	0	0	0	1	1	1	1	1	0	0	1	0	0	2	3	3	1	34	72	11	18	2
1	18	8	2	1	2	1	1	0	0	0	0	0	1	0	1	0	0	1	0	0	0	0	2	2	1	1	32	84	5	54	3
2	18	5	2	1	2	1	1	0	0	0	0	0	0	1	1	1	1	0	0	0	0	0	3	5	4	1	30	84	3	50	3
2	18	7	2	1	2	1	1	0	0	0	0	0	0	1	1	1	1	0	0	0	0	1	1	3	2	2	32	81	8	55	4
1	18	7	2	1	1	1	1	0	0	0	0	0	1	1	1	1	1	1	0	1	1	0	5	4	3	4	45	99	4	53	2
2	20	4	2	1	2	1	1	0	0	0	0	0	1	1	1	1	1	1	1	1	1	0	1	2	3	4	16	64	1	45	3
1	18	7	2	2	1	2	1	0	0	0	0	0	1	1	1	0	0	0	0	0	0	0	3	3	2	2	48	112	4	72	4
1	20	2	2	1	2	1	1	0	0	0	0	0	1	0	1	1	1	1	0	0	0	0	1	5	5	4	36	84	3	22	3
1	18	8	2	1	2	2	0	1	0	0	0	0	0	1	0	1	1	1	0	0	0	0	2	5	2	4	24	68	1	36	4
2	20	5	2	1	2	1	1	0	0	0	0	0	1	1	1	1	0	1	0	0	0	0	3	3	3	2	36	112	5	54	4
1	20	7	2	1	2	1	1	0	0	0	0	0	1	0	0	0	0	1	0	0	0	0	1	3	2	4	43	72	8	57	5
1	18	8	2	1	1	1	1	0	0	0	0	0	0	0	1	1	0	0	0	0	0	0	2	4	1	3	30	65	3	51	3
2	18	8	1	2	1	1	1	0	0	0	0	0	0	1	1	1	0	0	0	1	0	0	2	5	4	3	35	91	7	54	3
1	18	8	2	1	2	1	1	0	0	0	0	0	1	1	0	1	1	1	0	0	0	0	1	3	2	2	24	78	6	48	4
1	19	8	1	1	1	1	1	0	0	0	0	0	1	1	1	1	1	1	0	1	1	0	1	1	2	1	35	140	0	30	4
1	18	8	2	1	1	1	1	0	0	0	0	0	1	1	1	1	1	1	0	1	1	0	2	5	5	3	35	93	13	56	1
2	18	8	2	1	2	1	1	0	0	0	0	0	1	0	0	0	0	0	0	0	0	0	1	2	2	3	17	57	5	76	5
2	20	12	2	2	2	1	0	1	0	0	0	0	1	1	1	1	1	1	0	0	0	0	2	5	4	4	37	79	11	63	3
1	18	7	2	2	2	1	1	0	0	0	0	0	1	0	0	0	1	0	0	0	0	0	4	3	3	3	27	85	5	60	5
2	20	5	2	2	1	1	1	0	0	0	0	0	0	1	0	1	1	1	0	0	0	0	2	5	4	3	31	91	2	52	5
1	17	7	2	1	2	1	1	0	0	0	0	0	1	1	1	1	1	1	1	1	1	0	2	4	3	4	34	81	2	56	3
2	20	5	2	1	2	1	1	0	0	0	0	0	1	1	1	1	1	0	0	0	0	1	2	4	2	2	39	78	5	55	4
2	20	5	2	2	1	1	1	0	0	0	0	0	1	1	0	1	1	1	0	1	1	0	3	4	1	3	36	84	11	54	2
2	18	8	2	2	2	1	0	1	0	0	0	0	0	0	1	1	1	1	0	0	0	0	4	4	4	3	36	85	6	73	4
1	20	7	2	2	1	1	1	0	0	0	0	0	1	1	0	1	0	0	0	0	0	0	2	3	2	3	32	91	4	58	4
2	19	8	2	1	2	1	1	0	0	0	0	0	1	0	0	1	1	0	0	0	0	0	1	3	1	3	27	77	4	48	4
2	19	2	2	1	1	1	1	0	0	0	0	0	1	1	0	1	0	0	0	0	0	0	2	4	3	3	24	56	4	36	4
1	19	8	2	1	1	3	1	0	0	0	0	0	0	0	0	1	0	0	0	0	0	0	1	1	1	1	12	84	0	70	5
1	18	8	1	1	1	1	1	0	0	0	0	0	1	0	1	1	1	0	0	0	0	0	2	3	2	1	29	88	5	57	5
1	18	8	2	1	1	1	1	0	0	0	0	0	0	0	1	1	0	0	0	0	0	1	2	3	3	4	39	84	2	52	4
2	20	4	2	1	1	1	0	1	0	0	0	0	0	1	0	0	0	0	0	0	0	0	1	5	4	4	35	84	11	47	4
2	18	8	2	1	1	1	1	0	0	0	0	0	0	0	1	1	1	1	0	0	0	0	2	4	2	3	25	59	2	36	3
2	20	5	2	2	1	1	1	0	0	0	0	0	1	0	0	1	1	1	0	0	0	1	3	5	4	2	27	81	6	46	4
1	19	8	2	1	2	1	1	0	0	0	0	0	1	1	1	1	0	0	0	1	1	0	4	3	2	3	36	112	3	72	3
2	20	2	2	1	2	1	1	0	0	0	0	0	0	1	0	1	0	0	0	0	0	0	5	3	3	2	36	84	4	54	5
1	19	7	2	1	2	1	1	0	0	0	0	0	0	0	0	1	0	0	0	0	0	0	1	4	5	4	48	84	0	54	5
2	20	5	2	1	2	1	1	0	0	0	0	0	0	0	0	1	0	1	0	0	0	0	1	3	1	2	36	56	3	36	5
2	20	2	1	1	1	1	1	0	0	0	0	0	0	0	0	1	0	1	0	1	0	0	1	5	5	3	34	110	11	47	4
2	19	5	2	1	1	1	1	0	0	0	0	0	0	1	1	1	1	1	0	0	0	1	3	5	3	4	24	56	4	36	5
2	19	3	2	1	2	1	1	0	0	0	0	0	1	1	0	1	0	0	0	0	0	0	3	3	2	1	33	61	5	45	4
1	19	7	2	1	2	1	1	0	0	0	0	0	1	1	0	1	1	0	0	0	0	0	4	3	2	2	12	112	1	18	4
1	19	3	2	1	1	2	0	1	0	0	0	0	0	0	0	1	0	0	0	0	0	0	4	5	2	2	24	84	3	36	4
1	18	8	2	1	1	1	1	0	0	0	0	0	1	1	1	1	1	1	0	0	0	0	3	3	3	2	36	84	4	54	3
1	18	8	2	1	2	1	1	0	0	0	0	0	1	1	0	1	0	0	1	0	0	0	2	1	1	1	22	47	0	43	4
1	17	8	2	1	2	1	1	0	0	0	0	0	1	0	1	0	1	1	1	0	1	0	1	3	1	3	30	87	4	60	5
1	19	8	2	2	2	1	1	0	0	0	0	0	1	1	1	1	1	1	1	1	1	0	2	3	2	4	31	91	6	62	2
2	20	4	2	1	2	2	0	1	0	0	0	0	1	1	1	0	0	0	0	0	0	0	2	4	4	3	16	64	6	44	0
2	20	2	2	2	2	1	1	0	0	0	0	0	1	1	1	0	1	1	1	0	0	0	2	5	2	3	36	84	3	54	2
1	18	8	2	1	1	1	1	0	0	0	0	0	1	1	1	1	0	0	0	1	0	0	2	2	3	3	39	96	12	72	2
1	19	8	2	1	2	1	1	1	0	0	0	0	1	0	1	1	1	1	0	1	1	0	2	4	3	3	12	93	4	37	5
1	19	8	2	1	2	1	1	0	0	0	0	0	0	1	1	0	1	1	1	0	0	0	2	5	3	4	34	99	6	65	3
1	18	8	2	1	1	1	1	0	0	0	0	0	1	0	0	0	1	1	0	1	1	0	2	3	1	1	28	28	1	36	4
1	18	8	2	2	1	1	1	0	0	0	0	0	1	0	1	1	0	1	0	0	0	0	1	3	2	1	36	84	1	54	4
1	18	8	2	1	1	1	1	0	0	0	0	0	1	0	1	1	1	1	1	1	0	0	2	4	2	2	42	86	2	59	4
1	19	7	2	1	1	2	1	0	0	0	0	0	1	0	1	1	1	0	0	0	0	0	2	4	1	1	19	39	3	44	3
1	18	8	2	1	2	1	1	1	0	0	0	0	1	1	1	1	1	1	0	1	0	0	2	4	2	2	40	91	7	43	4
1	17	8	2	1	2	1	1	0	0	0	0	0	0	0	1	0	0	0	0	0	0	0	3	5	3	2	36	77	10	65	4
1	20	8	2	1	2	1	1	0	0	0	0	0	1	0	0	1	1	1	0	0	0	0	1	5	2	2	48	112	10	72	2
2	20	12	2	2	2	2	1	0	0	0	0	0	1	0	1	1	0	0	0	0	0	0	4	5	3	4	35	88	3	42	3
2	18	5	2	1	1	1	1	0	0	0	0	0	1	1	1	1	1	0	0	0	0	0	3	5	3	4	31	87	6	73	4
1	18	8	2	1	1	1	1	0	0	0	0	0	0	0	0	1	0	1	0	1	0	0	1	3	2	1	25	84	7	56	3
1	18	7	2	1	1	1	0	1	0	0	0	0	0	1	1	0	0	1	0	0	0	1	1	2	1	1	30	70	9	58	3
1	18	7	2	2	2	1	1	0	0	0	0	0	1	1	1	1	0	0	0	0	0	0	2	5	3	4	12	44	1	36	3
1	19	8	2	2	1	1	1	0	0	0	0	0	0	1	0	1	1	0	0	1	0	0	1	4	2	1	48	112	3	54	4
1	18	8	2	2	2	1	1	0	0	0	0	0	1	1	1	0	0	1	0	1	1	0	1	2	2	1	24	67	3	36	3
2	20	2	2	2	1	1	0	1	0	0	0	0	0	0	1	1	0	0	0	0	0	1	2	4	3	3	36	84	5	54	3
2	18	8	2	2	1	1	1	0	0	0	0	0	1	0	1	1	1	1	1	1	0	0	3	2	2	1	14	83	2	18	5
1	18	7	1	1	1	1	1	0	0	0	0	0	1	1	1	1	1	1	0	0	0	0	3	3	1	4	36	84	6	54	2
2	20	11	2	1	2	1	1	0	0	0	0	0	1	1	1	1	1	1	0	0	0	0	2	3	2	1	23	66	7	36	4
2	19	8	2	2	1	1	1	0	0	0	0	0	0	0	0	1	0	0	1	0	0	0	1	4	2	2	15	65	4	70	2
1	10	8	1	2	2	1	1	0	0	0	0	0	0	0	1	1	0	1	1	1	1	0	1	3	1	1	29	80	4	44	5
1	19	8	2	2	2	1	1	0	0	0	0	0	1	0	1	1	0	0	0	0	0	0	2	2	1	1	12	84	0	29	5
1	18	8	2	2	1	1	1	0	0	0	0	0	1	0	0	1	1	1	0	0	0	0	3	2	2	2	34	84	0	57	4
1	18	8	2	1	2	1	1	0	0	0	0	0	1	0	0	1	1	1	0	0	0	0	2	5	3	4	36	84	1	51	4
2	19	8	1	1	1	1	1	0	0	0	0	0	1	1	1	1	1	1	0	1	0	0	1	3	3	1	30	77	7	62	5
2	18	5	2	2	1	1	1	0	0	0	0	0	0	1	0	1	1	1	1	0	0	0	1	4	4	1	36	84	6	54	3
2	19	4	2	2	2	3	1	0	0	0	0	0	1	0	0	1	0	0	0	1	0	1	2	2	2	1	31	72	4	49	5
1	18	2	2	2	2	1	1	0	0	0	0	0	0	1	0	1	1	0	0	0	0	0	1	2	3	1	32	72	1	31	4
1	99	8	2	1	1	3	1	1	1	1	1	1	0	0	0	0	0	0	0	0	0	1	5	1	5	1	40	86	14	51	5
1	19	8	2	2	1	2	1	0	0	0	0	0	1	1	1	1	0	0	1	1	0	0	3	4	2	3	48	107	0	72	5
1	18	7	2	1	2	1	1	0	0	0	0	0	0	0	0	1	0	1	0	0	0	0	2	2	1	1	36	56	4	54	3
1	18	8	2	2	1	1	1	0	0	0	0	0	1	1	0	1	0	1	1	0	0	0	2	5	1	1	36	84	1	54	4
1	20	7	1	1	1	1	0	1	0	0	0	0	0	0	1	0	0	1	0	0	0	0	2	4	5	2	38	82	4	54	4
2	19	8	2	2	1	1	0	1	0	0	0	0	1	0	1	1	1	1	1	1	1	0	3	5	3	2	36	90	6	53	3
2	21	2	2	1	2	2	1	0	0	0	0	0	1	1	1	1	0	0	0	0	0	0	1	3	2	1	39	82	4	54	4
2	17	8	2	2	1	1	1	0	0	0	0	0	1	1	1	1	1	1	0	0	0	0	1	3	2	1	27	61	2	43	4
2	20	5	2	1	1	1	1	0	0	0	0	0	1	1	0	1	1	0	0	0	0	0	2	3	2	3	36	84	4	54	3
2	19	2	2	2	1	1	1	0	0	0	0	0	1	1	0	1	1	0	0	1	0	0	3	4	2	2	32	51	4	30	4
1	19	8	2	2	1	1	1	0	0	0	0	0	1	1	1	1	1	1	0	0	0	0	3	4	2	2	31	84	5	63	3
1	18	8	2	1	1	1	1	0	0	0	0	0	1	0	0	1	1	1	0	0	0	1	2	4	3	3	37	86	2	47	5
1	18	8	2	1	1	1	1	1	0	0	0	0	1	1	1	1	0	1	0	0	0	0	2	2	1	1	28	68	3	63	4
1	18	8	2	2	1	1	1	0	0	0	0	0	0	0	0	0	0	0	0	1	0	0	1	5	1	1	39	84	3	42	5
2	18	4	2	1	2	1	1	0	0	0	0	0	1	1	1	1	1	1	0	1	1	0	3	5	3	2	36	84	1	54	4
2	20	5	2	2	1	2	0	0	1	1	0	0	1	1	1	1	1	0	0	0	0	0	1	3	4	2	20	87	7	41	3
1	20	8	2	1	2	1	1	0	0	0	0	0	1	1	1	1	1	1	1	1	1	0	2	3	3	2	30	84	6	53	4
2	19	2	2	2	2	1	0	1	0	0	0	0	1	1	0	1	0	1	0	0	0	0	1	3	2	2	36	83	5	36	4
1	20	8	2	2	1	1	1	0	0	0	0	0	0	0	0	1	0	1	0	0	0	0	1	1	5	4	12	28	0	18	4
2	18	8	2	2	1	1	1	0	0	0	0	0	1	1	1	1	1	0	1	1	1	0	2	3	3	2	40	99	3	48	4
1	18	8	1	1	2	1	1	0	0	0	0	0	0	0	1	1	1	1	0	1	1	0	3	5	5	3	24	84	6	36	5
2	20	5	2	1	2	1	0	1	0	0	0	0	1	1	1	1	1	0	0	0	0	0	2	3	2	2	45	92	2	58	4
2	19	8	1	1	2	1	1	0	0	0	0	0	1	1	1	1	1	1	0	1	0	0	4	4	4	3	12	56	4	32	4
2	19	11	2	1	1	1	1	0	0	0	0	0	0	0	0	1	0	0	0	0	0	0	2	4	2	3	36	84	3	54	5
1	18	8	2	2	2	1	1	0	0	0	0	0	1	1	1	1	1	1	0	1	1	0	2	4	3	2	35	80	5	42	4
2	18	8	1	2	1	2	1	0	0	0	0	0	1	1	1	1	1	0	1	0	0	1	2	5	3	4	38	91	6	40	2
1	19	8	2	2	1	1	1	0	0	0	0	0	1	0	1	1	1	1	0	0	0	0	3	4	3	4	36	84	9	54	2
1	18	12	2	1	2	3	1	0	0	0	0	0	0	1	0	1	0	0	0	0	0	0	2	3	2	3	34	86	3	35	2
2	18	7	2	2	1	2	1	0	0	0	0	0	1	0	1	1	1	0	0	0	0	0	2	4	3	3	37	84	1	48	5
2	19	8	2	2	1	2	0	1	0	0	0	0	1	1	1	0	1	1	0	1	0	0	2	3	3	2	36	63	5	37	4
2	19	8	2	1	1	1	1	0	0	0	0	0	0	1	1	1	1	0	0	0	0	0	3	4	2	3	36	84	7	54	2
1	18	7	2	2	1	1	1	0	0	0	0	0	1	1	0	0	0	0	0	0	0	0	1	2	1	2	12	56	0	36	5
2	20	4	2	1	1	1	0	1	0	0	0	0	0	1	0	1	1	1	0	0	0	0	2	2	3	3	16	56	4	36	3
2	20	2	1	1	1	2	1	0	0	0	0	0	0	1	1	1	1	1	0	0	0	0	2	5	3	2	36	84	1	54	5
1	18	8	2	1	1	1	1	0	0	0	0	0	1	1	1	1	1	1	1	1	1	1	2	3	3	3	36	84	0	54	5
1	18	8	2	1	1	1	1	0	0	0	0	0	1	1	1	0	0	0	0	0	0	0	1	4	2	2	36	95	4	54	5
1	19	8	2	2	1	1	1	0	0	0	0	0	1	0	0	0	0	0	0	0	0	0	1	5	1	4	36	84	9	54	2
1	18	7	2	2	2	1	1	0	0	0	0	0	0	1	1	1	1	1	0	1	1	0	2	5	4	4	38	85	1	56	5
2	18	8	2	1	1	1	0	1	0	0	0	0	1	1	1	1	1	1	0	1	1	0	3	2	3	3	36	87	7	45	3
1	20	7	2	1	2	1	1	0	0	0	0	0	0	1	0	1	0	0	0	0	0	1	1	5	2	3	30	60	6	29	4
2	19	5	2	1	1	1	1	0	0	0	0	0	0	1	1	1	1	1	0	0	0	0	1	5	2	4	28	28	0	36	4
1	19	8	2	1	1	1	1	0	0	0	0	0	1	0	1	1	1	0	0	0	0	0	2	4	2	3	36	84	4	54	3
2	20	5	2	2	1	2	1	0	0	0	0	0	1	1	1	1	1	0	0	0	0	1	2	3	3	2	24	56	10	54	2
1	19	7	2	1	1	1	1	0	0	0	0	0	1	1	0	0	0	0	0	0	0	0	2	1	1	1	18	71	0	52	3
2	22	4	2	2	1	2	1	0	0	0	0	0	0	0	1	1	0	0	0	1	0	0	1	5	3	4	33	84	11	54	1
2	19	4	2	1	2	1	1	0	0	0	0	0	1	1	0	1	1	0	0	0	0	0	2	3	3	4	24	56	7	36	2
2	18	8	2	1	1	1	1	0	0	0	0	0	1	1	1	1	1	1	0	0	0	0	1	4	2	3	27	88	3	62	4
1	18	8	2	1	2	1	1	0	0	0	0	0	0	0	0	1	1	0	0	0	0	0	2	1	1	1	24	56	1	36	5
2	18	8	1	1	2	1	1	0	0	0	0	0	1	1	1	0	1	0	0	1	0	0	1	4	1	1	12	59	6	18	4
1	19	8	2	1	1	1	1	0	0	0	0	0	1	1	1	1	0	0	0	0	0	0	2	3	1	1	24	84	3	54	3
2	19	8	2	1	1	1	1	0	0	0	0	0	0	1	1	1	1	1	1	1	0	0	2	3	1	2	28	82	4	43	4
1	19	8	2	2	1	2	1	0	0	0	0	0	0	0	0	0	0	0	0	0	0	1	2	4	3	3	12	28	2	18	4
2	19	7	2	1	1	1	1	0	0	0	0	0	1	1	1	1	1	1	0	1	1	0	1	5	5	4	36	81	4	54	5
2	18	5	2	1	2	1	1	0	0	0	0	0	1	1	1	1	1	1	0	1	0	0	3	5	3	3	36	84	10	46	3
1	18	8	2	2	1	1	0	1	0	0	0	0	1	0	1	1	0	0	0	0	0	0	2	4	3	2	38	84	4	54	3
1	18	8	2	2	2	1	1	0	0	0	0	0	1	1	0	1	1	1	0	0	0	0	2	3	1	3	33	70	3	50	5
1	20	8	2	2	2	1	1	0	0	0	0	0	1	1	1	1	1	0	0	0	0	0	3	4	2	2	36	89	5	67	4
1	17	7	2	1	1	1	1	0	0	0	0	0	0	1	1	1	0	0	0	0	0	0	1	4	2	4	39	83	5	54	4
1	18	7	2	2	1	1	1	0	0	0	0	0	0	1	1	1	0	1	0	0	0	0	2	4	1	2	34	94	3	48	3
1	19	8	1	2	1	1	1	1	0	0	0	0	0	0	1	1	0	1	0	0	0	0	1	3	3	1	36	84	2	54	5
2	17	7	2	2	1	1	1	0	0	0	0	0	1	1	0	1	1	0	0	0	0	0	1	3	1	3	26	74	4	48	4
1	21	7	2	2	1	1	1	0	0	0	0	0	1	1	0	1	1	1	0	0	0	0	2	3	2	2	27	84	4	18	4
2	20	11	2	2	1	2	1	0	0	0	0	0	1	1	1	1	1	1	1	1	0	1	3	5	4	4	48	112	13	72	0
1	18	8	2	2	2	1	1	0	0	0	0	0	0	0	0	1	1	1	0	0	0	0	2	3	2	4	36	84	1	54	5
2	18	8	1	1	1	2	1	0	0	0	0	0	0	1	1	1	1	0	0	0	0	0	1	4	3	3	32	87	2	54	3
2	19	4	2	1	2	1	0	1	0	0	0	0	0	1	1	1	1	1	0	0	0	0	3	4	3	2	32	65	9	36	4
2	19	5	2	2	1	2	1	1	0	0	0	0	1	1	1	1	1	1	0	1	1	0	2	5	5	4	36	84	2	54	4
2	19	8	2	2	1	1	1	0	0	0	0	0	0	1	1	1	1	1	0	1	0	0	3	4	2	2	23	83	6	31	3
2	19	12	2	1	1	2	1	0	0	0	0	0	1	1	1	1	1	1	0	0	0	0	2	3	4	4	36	84	1	54	5
1	18	8	2	1	2	1	1	0	0	0	0	0	1	1	1	1	0	0	0	0	0	0	2	3	1	1	12	28	0	18	4
1	17	7	2	2	2	1	1	0	0	0	0	0	0	1	1	1	1	1	1	1	1	1	2	4	4	2	36	104	4	53	4
1	19	2	2	1	1	1	1	0	0	0	0	0	1	1	1	1	0	1	0	0	0	0	3	4	3	2	32	84	3	54	3
1	18	8	2	1	2	1	1	0	0	0	0	0	1	0	1	1	0	1	1	0	0	0	2	4	3	2	42	76	6	54	4
1	18	8	2	1	2	1	1	0	0	0	1	0	1	1	1	1	1	1	0	0	0	1	4	1	2	3	19	58	2	21	3
1	18	8	2	1	2	1	1	0	0	0	0	0	1	1	1	1	0	0	0	0	0	0	2	5	2	3	22	84	9	54	3
2	19	2	2	2	2	2	0	1	0	0	0	0	1	1	0	1	1	0	0	0	0	0	3	4	3	3	28	77	10	55	3
1	19	3	2	2	1	1	0	1	0	0	0	0	1	1	1	1	1	1	1	1	1	0	2	5	2	3	23	76	9	45	2
1	18	8	2	2	1	1	1	0	0	0	0	0	1	1	1	1	1	1	0	1	1	0	3	4	3	3	30	56	3	36	4
2	18	8	2	1	1	2	1	0	0	0	0	1	1	0	1	1	1	0	0	0	0	1	3	2	1	1	28	79	5	42	5
1	18	2	2	1	2	1	1	0	0	0	0	0	1	0	0	1	1	0	0	0	0	0	2	5	3	2	60	112	2	54	4
1	18	8	2	1	2	1	1	0	0	0	0	0	1	0	1	0	1	1	1	1	0	0	3	4	2	4	32	102	6	57	3
2	19	3	2	1	2	1	1	0	0	0	0	0	1	1	1	1	1	0	0	0	0	0	2	3	3	3	35	89	7	54	2
2	18	5	2	1	2	1	1	0	0	0	0	0	1	1	0	1	1	0	0	0	1	0	1	1	1	1	20	34	2	28	3
1	18	8	2	2	2	1	1	0	0	0	0	0	0	0	0	0	0	1	0	0	0	0	1	5	1	2	36	84	1	54	5
1	18	8	2	1	2	1	1	0	0	0	0	0	1	1	1	1	1	1	1	0	0	0	3	5	2	4	36	104	3	62	4
1	19	5	2	1	2	1	1	0	0	0	0	0	1	1	1	1	1	0	0	0	0	0	3	3	2	3	12	28	4	18	4
2	20	4	2	1	1	1	1	0	0	0	0	0	1	1	1	1	1	0	0	1	1	0	3	3	2	1	12	56	1	36	3
1	18	8	2	2	1	1	1	0	0	0	0	0	1	1	1	1	1	1	1	1	1	0	2	3	2	2	27	86	2	42	4
2	19	7	2	1	2	2	1	0	0	0	0	0	1	1	1	1	1	1	1	1	1	0	3	4	4	3	36	84	6	36	5
1	19	8	2	1	2	1	1	0	0	0	0	0	1	1	1	1	0	1	0	0	0	0	2	3	2	2	38	82	1	54	4
2	19	8	2	1	2	1	1	0	0	0	0	0	0	0	0	0	0	1	0	0	0	0	1	4	3	3	36	84	8	54	4
2	20	4	2	1	2	2	1	0	0	0	0	0	1	1	0	0	0	0	0	0	0	1	2	3	3	2	31	86	2	54	4
1	18	5	2	2	1	1	1	1	0	0	0	0	1	0	1	1	1	1	1	1	1	0	5	3	2	4	23	52	11	49	1
2	20	4	2	1	1	1	1	0	0	0	0	0	1	1	0	1	0	0	0	0	0	0	2	5	2	3	25	64	2	18	4
2	20	2	2	1	1	1	0	1	0	0	0	0	1	1	1	1	1	1	0	1	0	0	3	4	3	2	39	84	5	54	4
2	19	5	2	1	1	3	1	0	0	0	0	0	1	0	0	1	0	0	0	0	0	1	2	5	2	3	26	71	0	44	4
1	18	8	2	1	1	1	1	0	0	0	0	0	1	1	0	1	0	0	0	0	0	0	2	3	2	1	17	35	1	18	4
1	18	8	2	1	2	2	1	0	0	0	0	0	1	0	1	1	0	1	0	0	1	0	1	3	2	3	36	84	4	36	5
1	19	8	2	1	2	1	1	0	0	0	0	0	1	1	1	1	1	1	1	1	1	0	3	5	4	4	36	84	12	54	1
1	18	8	2	2	2	1	1	0	0	0	0	0	1	0	1	1	0	0	0	0	0	0	1	4	1	3	30	85	5	49	5
2	18	5	2	2	2	1	1	0	0	0	0	0	0	0	1	1	0	0	0	0	0	0	4	5	5	4	35	101	5	66	2
1	18	8	2	1	1	1	1	0	0	0	0	0	1	0	1	0	0	0	0	0	0	0	2	3	2	3	26	56	10	36	3
1	19	8	2	2	1	1	1	0	0	0	0	0	1	1	1	1	1	1	0	0	0	0	2	5	3	2	30	88	4	49	3
2	19	5	2	1	2	1	1	0	0	0	0	0	0	1	1	0	0	0	0	1	1	0	2	5	4	3	38	93	9	47	4
1	19	8	2	2	2	1	1	0	0	0	0	0	0	1	1	1	0	1	0	0	0	0	2	4	2	2	36	84	0	54	4
2	19	5	2	1	2	1	0	1	0	0	0	0	1	1	1	1	1	1	0	1	1	0	2	4	3	2	39	84	4	63	3
1	18	8	2	1	2	1	1	0	0	0	0	0	1	1	1	1	1	1	1	1	1	0	5	3	2	1	30	84	6	47	3
2	18	8	2	2	2	1	1	0	0	0	0	0	1	1	1	1	1	1	0	1	0	0	2	3	3	1	34	83	7	52	2
2	18	8	1	1	2	1	1	1	0	0	0	0	1	0	0	0	0	0	0	1	1	0	1	2	2	3	33	111	2	26	4
1	17	8	2	2	2	1	0	1	0	0	0	0	0	1	1	1	1	1	1	1	1	0	2	5	2	4	37	73	3	48	4
2	21	4	2	1	1	1	1	0	0	0	0	0	1	1	1	1	1	1	0	0	0	0	1	4	3	2	36	84	5	54	5
1	19	5	2	1	2	1	1	0	0	0	0	0	1	1	1	0	0	0	0	0	0	0	2	3	3	1	33	60	4	36	2
1	19	8	1	1	2	1	1	0	0	0	0	0	1	1	1	1	1	1	0	1	1	1	3	4	3	4	36	76	0	54	3
1	19	8	2	1	2	1	1	0	0	0	0	0	1	0	1	1	1	1	1	0	0	0	2	4	4	4	24	84	1	54	4
1	18	8	2	2	1	1	1	0	0	0	0	0	1	1	0	0	0	0	0	0	0	0	1	3	1	1	36	84	0	54	3
1	18	7	2	2	1	2	1	0	0	0	0	0	0	0	0	0	0	1	0	0	0	0	2	2	2	3	12	73	1	18	4
1	18	8	1	2	1	1	1	0	0	0	0	0	0	0	0	1	0	0	0	0	0	0	2	1	1	1	36	91	1	51	4
1	18	8	2	1	2	2	1	0	0	0	0	0	1	1	1	1	1	0	0	0	0	0	2	4	2	3	36	102	10	51	4
2	18	5	2	1	1	1	1	0	0	0	0	0	1	0	1	1	1	0	0	1	1	0	2	4	3	2	33	84	2	45	4
2	18	5	2	1	1	2	1	0	0	0	0	0	1	1	0	1	0	0	0	1	1	0	2	2	2	1	39	94	5	51	5
2	18	8	2	2	2	1	0	1	0	0	0	0	1	0	1	1	1	1	0	0	0	0	5	4	4	3	25	90	6	44	4
2	19	11	1	1	2	1	1	0	0	0	0	0	0	0	1	0	1	0	0	0	0	0	2	5	2	2	17	49	3	28	4
2	20	5	2	1	1	1	1	0	0	0	0	0	0	0	0	1	0	1	0	0	0	0	1	5	2	2	37	114	6	18	4
2	21	5	2	1	1	2	1	0	0	0	0	0	0	1	1	1	1	1	0	0	0	0	2	3	1	2	36	56	0	36	5
2	20	5	2	1	1	1	0	1	0	0	0	0	0	1	0	0	0	0	0	0	0	0	3	2	1	2	15	44	4	69	3
2	18	2	2	2	1	1	1	0	0	0	0	0	1	1	1	0	0	0	0	0	1	0	2	4	2	1	27	84	3	27	4
2	19	4	2	1	2	1	1	0	0	0	0	0	0	0	1	1	1	1	0	1	0	0	1	4	5	3	36	112	9	46	4
1	18	8	2	2	1	1	1	0	0	0	0	0	0	0	1	1	1	1	0	0	0	0	2	3	3	3	15	79	7	36	3
2	19	4	2	1	2	1	1	0	0	0	0	0	1	0	0	0	0	0	0	0	0	0	2	2	2	2	36	56	5	36	5
2	20	4	2	1	2	1	1	0	0	0	0	0	0	1	1	1	1	1	0	1	1	0	3	5	4	4	36	84	11	54	3
1	20	5	2	2	1	1	0	1	0	0	0	0	1	1	1	1	1	1	0	1	0	0	2	5	3	1	37	84	6	54	4
2	19	5	2	1	2	1	0	1	0	0	0	0	1	1	1	0	0	0	1	0	0	0	2	4	2	2	45	105	9	70	2
2	18	5	2	1	2	1	1	0	0	0	0	0	1	1	1	1	1	1	0	0	0	0	5	4	1	1	12	28	4	30	2
2	19	5	2	1	2	1	0	1	0	0	0	0	1	1	1	1	1	0	0	0	0	0	2	3	3	2	23	83	7	67	3
2	19	5	2	1	2	1	1	0	0	0	0	0	1	1	1	1	1	1	1	1	1	1	3	5	4	4	35	84	7	55	2
2	22	5	2	1	1	1	1	0	0	0	0	0	1	1	1	1	1	1	0	0	0	0	2	5	3	3	46	109	11	50	2
2	20	4	2	1	2	1	0	1	0	0	0	0	1	1	1	1	1	1	1	1	1	1	1	4	3	3	36	112	4	54	4
2	20	4	2	2	1	1	1	0	0	0	0	0	1	0	1	1	1	0	0	1	0	0	4	4	4	4	39	111	5	68	4
2	21	4	2	1	1	1	1	0	0	0	0	0	0	1	1	1	1	1	0	1	0	0	3	5	5	4	36	84	3	54	5
2	19	5	2	2	2	1	1	0	0	0	0	0	1	1	1	1	1	1	0	0	0	0	2	5	4	3	36	84	1	54	3
1	19	5	2	1	1	1	1	0	0	0	0	0	1	0	0	0	0	0	0	0	0	0	3	2	5	4	12	28	0	18	4
2	20	4	2	1	2	1	1	0	0	0	0	0	1	1	1	1	0	0	0	0	0	0	2	3	2	2	24	56	1	36	4
2	20	5	2	1	1	1	1	0	0	0	0	0	0	0	0	1	1	1	0	0	0	0	2	4	3	2	36	84	3	54	5
2	19	5	2	1	1	1	1	0	0	0	0	0	1	1	1	1	1	0	0	0	0	0	3	5	2	3	24	56	4	36	4
2	19	2	2	1	2	1	1	0	0	0	0	0	1	0	1	1	1	0	0	0	0	0	2	4	3	2	37	85	6	18	2
1	18	8	2	1	2	1	1	0	0	0	0	0	1	1	1	1	1	1	0	0	0	0	1	2	1	3	12	78	4	18	3
2	19	4	2	1	2	1	1	0	0	0	0	0	0	1	1	1	1	0	0	0	0	0	2	4	2	3	46	98	4	53	4
2	21	4	2	1	1	1	1	0	0	0	0	0	1	0	1	0	0	0	0	0	0	0	2	3	1	3	40	83	6	54	4
2	20	12	2	1	1	1	1	0	0	0	0	0	1	1	0	1	0	0	0	0	0	0	2	2	1	1	27	58	2	54	4
1	18	8	2	2	1	1	1	0	0	0	0	0	0	0	0	1	0	1	0	0	0	0	2	4	3	3	41	103	6	61	4
2	18	7	2	1	2	1	1	0	0	0	0	0	1	1	0	1	0	0	0	0	0	0	1	4	2	2	37	81	4	52	4
1	18	8	2	1	1	1	1	0	0	0	0	0	0	1	0	0	0	0	0	0	0	0	1	5	1	3	36	112	5	64	2
2	19	4	2	1	1	1	1	0	0	0	0	0	0	1	1	1	1	1	0	1	0	0	2	4	3	3	26	87	7	60	2
1	19	5	2	1	2	1	0	0	0	0	1	0	0	0	1	1	0	0	0	0	0	0	1	5	4	4	21	81	9	49	2
2	19	5	2	1	2	1	0	1	1	0	0	0	1	0	1	1	1	0	0	0	0	1	2	4	3	3	12	56	2	54	3
2	19	4	2	1	1	1	1	0	0	0	0	0	1	1	1	1	1	0	0	0	0	0	2	5	3	4	12	86	2	32	4
2	19	5	2	1	2	1	1	0	0	0	0	0	1	1	0	1	0	0	0	0	0	0	2	5	2	2	24	70	4	49	3
2	19	5	2	1	2	1	1	0	0	0	0	0	1	1	1	1	1	1	0	0	0	0	2	4	2	2	36	28	0	18	3
2	19	4	2	1	2	1	1	0	0	0	0	0	0	1	1	1	1	0	0	0	0	0	3	2	3	1	36	84	2	54	5
2	22	4	2	1	1	1	1	0	0	0	0	0	0	1	0	1	1	1	0	0	0	0	2	3	1	1	25	74	3	38	3
2	18	4	2	1	1	1	1	0	0	0	0	0	0	1	0	1	0	0	0	0	0	0	2	4	3	3	24	112	5	44	4
1	18	8	2	1	2	1	1	0	0	0	0	0	1	0	1	1	0	1	0	0	0	0	2	4	4	3	25	56	2	36	3
2	19	5	2	1	2	1	1	0	0	0	0	0	1	1	1	1	1	0	0	0	0	0	1	4	2	2	24	56	6	36	4
1	18	7	2	2	1	1	1	0	0	0	0	0	1	0	1	1	1	1	0	1	0	0	5	5	3	1	27	68	6	37	2
2	21	8	2	1	2	1	1	0	0	0	0	0	0	0	0	1	0	0	1	1	0	0	1	2	2	4	28	90	1	65	5
1	20	8	2	1	2	1	1	0	0	0	0	0	0	0	0	1	0	0	1	0	0	0	5	1	2	2	12	140	1	18	4
2	21	12	2	1	2	1	1	0	0	0	0	0	0	1	1	1	1	1	0	0	0	0	1	3	2	1	36	80	4	54	4
1	18	8	2	1	2	1	1	0	0	0	0	0	1	1	0	1	1	0	0	0	0	0	1	4	2	3	32	96	3	54	5
1	18	7	2	1	2	1	1	0	0	0	0	0	0	0	1	1	0	0	0	0	0	1	1	4	2	4	34	86	5	47	5
2	18	8	2	1	1	1	0	1	0	0	0	0	1	1	1	1	1	1	1	1	1	1	2	4	4	2	36	56	3	54	5
2	18	12	2	1	1	1	1	0	0	0	0	0	1	1	1	1	1	0	0	1	0	0	1	5	3	3	34	80	9	62	1
2	18	3	2	2	2	1	1	0	0	0	0	0	1	1	1	1	0	0	0	0	0	0	2	4	3	1	16	64	6	35	4
2	19	7	1	1	2	1	1	0	0	0	0	0	1	1	0	1	0	0	0	1	1	0	2	4	1	2	45	102	7	54	3
2	18	8	2	1	2	1	1	0	0	0	0	0	1	1	1	1	0	0	0	0	0	0	1	3	3	2	41	72	5	50	3
2	19	4	2	1	2	1	1	0	0	0	0	0	1	1	1	1	0	0	0	0	0	0	1	3	2	2	12	84	2	26	4
2	18	8	2	1	2	1	1	0	0	0	0	0	1	1	1	1	1	1	1	1	1	0	4	3	3	1	39	76	5	47	2
1	18	8	2	2	1	1	1	0	0	0	0	0	0	0	0	1	0	1	1	1	0	0	4	5	3	3	60	139	5	90	5
1	18	8	2	1	2	1	1	0	0	0	0	0	1	0	0	0	1	0	0	0	0	0	4	3	3	3	36	84	5	54	4
1	18	8	2	1	2	1	1	0	0	0	0	0	0	1	1	1	0	1	0	0	0	0	1	2	1	1	26	84	0	54	4
2	20	12	1	2	1	1	1	0	0	0	0	0	1	0	1	1	1	0	1	1	1	1	1	3	5	2	19	80	10	55	1
2	20	5	2	2	1	1	1	0	0	0	0	0	1	1	1	1	1	1	0	1	0	0	4	5	4	3	29	96	6	56	5
1	18	8	2	2	1	1	1	0	0	0	0	0	1	1	0	1	1	1	0	1	0	0	2	2	1	1	22	69	4	40	4
1	18	8	2	2	1	1	1	0	0	0	0	0	0	1	0	1	0	1	0	0	0	1	1	2	1	3	36	88	3	40	2
1	18	8	2	2	2	1	1	0	0	0	0	0	0	0	1	1	0	1	0	1	0	1	3	3	2	2	18	65	1	38	5
2	19	12	2	2	1	1	1	0	0	0	0	0	1	1	1	0	0	0	0	0	0	0	2	2	1	2	12	36	0	18	5
2	19	4	2	1	1	1	1	0	0	0	0	0	1	1	1	1	1	1	1	1	1	0	1	1	1	1	24	28	0	18	5
1	19	8	2	2	1	1	1	0	0	0	0	0	0	0	1	1	0	1	0	0	0	0	5	5	5	4	36	84	3	54	4
1	19	8	2	1	1	1	0	1	0	0	0	0	1	1	1	1	1	0	0	0	0	0	1	3	2	3	33	83	4	54	4
2	19	5	2	1	1	1	1	0	0	0	0	0	1	1	0	1	1	0	0	0	0	0	1	3	1	1	32	84	4	54	5
2	19	5	2	2	1	1	1	0	0	0	0	0	1	1	1	1	1	1	0	1	1	0	5	5	5	3	42	117	5	40	4
2	20	4	2	1	2	1	1	0	0	0	0	0	0	0	0	1	0	1	0	0	0	0	1	4	4	3	24	83	4	43	4
2	21	4	2	1	1	1	1	0	0	0	0	0	0	0	0	1	1	1	0	1	0	1	2	4	2	1	17	28	3	18	4
2	18	4	2	1	2	1	1	0	0	0	0	0	0	0	1	1	1	0	0	1	0	0	2	4	2	1	26	90	6	62	4
2	18	7	2	2	1	1	1	0	0	0	0	0	1	1	1	1	1	1	1	1	1	0	2	3	2	2	28	56	0	28	5
2	18	4	2	1	2	1	1	0	0	0	0	0	0	1	0	1	1	0	0	1	0	0	1	3	1	1	24	67	2	37	3
2	20	12	2	1	1	1	1	0	0	0	0	0	1	0	1	1	1	1	0	0	0	0	3	3	2	3	29	82	5	51	4
1	19	7	2	2	1	1	1	1	0	0	0	0	1	1	1	1	1	1	1	0	0	1	1	3	2	2	34	84	1	54	4
2	21	4	2	2	1	1	1	0	0	0	0	0	0	0	1	1	1	0	0	1	0	0	3	5	2	3	23	83	1	49	2
1	18	7	2	2	2	1	0	1	0	0	0	0	0	1	0	1	0	1	0	0	0	0	5	3	2	2	44	84	9	54	0
1	20	12	2	2	2	1	0	1	0	0	0	0	1	0	1	1	0	0	0	0	0	0	2	2	2	4	24	89	8	57	4
1	20	12	2	2	1	1	1	0	0	0	0	0	1	0	0	0	0	0	0	0	1	0	3	3	2	3	21	87	0	48	5
1	18	8	1	2	1	1	1	0	0	0	0	0	1	0	1	0	0	1	0	0	0	1	2	4	2	2	35	84	0	36	4
1	19	7	2	1	2	1	1	0	0	0	0	0	0	0	0	1	1	0	0	1	0	0	2	2	1	1	36	89	5	54	4
1	19	8	2	2	1	1	1	0	0	0	0	0	1	1	1	1	1	1	0	1	0	0	3	3	3	3	28	77	7	47	4
2	20	5	2	1	2	1	1	0	0	0	0	0	1	1	1	1	1	1	0	0	0	0	1	4	2	4	35	82	8	78	3
2	18	8	2	2	2	1	1	0	0	0	0	0	0	0	0	1	1	1	0	0	0	0	2	3	3	1	28	65	4	40	3
1	20	8	2	1	2	1	1	0	0	0	0	0	1	0	0	0	1	0	1	0	0	0	3	3	2	3	45	124	7	68	4
1	19	8	2	2	1	2	1	0	0	0	0	0	1	1	1	1	1	1	0	1	0	0	1	5	4	4	36	84	1	54	4
2	22	4	2	1	2	1	1	0	0	0	0	0	1	0	1	1	1	1	0	0	0	0	2	3	1	2	36	84	3	54	4
1	17	8	2	1	2	1	0	1	0	0	0	0	1	1	0	0	0	0	0	0	0	0	1	3	2	2	26	84	2	35	4
1	19	8	2	1	2	1	1	0	0	0	0	0	1	1	1	1	1	1	0	1	1	0	3	4	1	1	30	71	1	44	5
1	18	8	1	1	2	1	1	0	0	0	0	0	0	0	0	1	0	0	0	0	0	0	1	2	3	2	36	84	3	54	3
1	19	12	2	1	1	1	1	0	0	0	0	0	1	1	1	0	1	0	0	0	0	0	1	4	2	2	36	84	8	54	5
1	19	8	2	1	2	1	1	0	0	0	0	0	0	1	1	1	1	1	0	0	0	0	3	5	4	2	36	84	4	54	4
1	18	8	2	2	1	1	1	0	0	0	0	0	0	0	1	1	0	1	1	1	1	0	2	5	5	3	34	89	5	63	5
1	17	8	1	2	2	1	1	0	0	0	0	0	0	1	0	1	1	0	0	0	0	0	1	2	1	1	20	56	1	25	5
1	18	7	2	2	2	1	1	0	0	0	0	0	1	0	0	0	0	0	0	0	0	0	5	3	1	4	24	56	6	36	4
1	18	8	1	1	2	1	1	0	0	0	0	0	1	1	1	1	0	0	0	0	0	0	3	2	2	2	19	51	5	66	4
1	19	8	2	1	2	1	1	0	0	0	0	0	1	1	0	0	0	0	0	0	0	0	1	2	1	2	42	56	2	36	4
1	18	8	2	1	1	2	1	0	0	0	0	0	0	0	1	1	0	1	0	0	0	0	4	4	2	1	30	58	2	20	3
1	18	8	2	2	2	2	1	0	0	0	0	0	1	1	1	1	1	1	0	0	0	0	1	2	2	2	48	97	5	48	4
1	19	8	2	1	2	1	1	0	0	0	0	0	0	1	1	1	1	1	0	0	0	0	1	3	1	1	39	84	1	49	4
2	19	8	2	1	2	1	1	0	0	0	0	0	1	1	0	0	1	0	0	1	0	0	3	3	4	3	24	64	4	52	3
1	19	8	2	1	1	1	1	0	0	0	0	0	1	1	0	1	0	0	0	0	0	0	2	3	1	1	12	91	3	46	4
1	19	8	2	1	2	1	0	0	0	0	0	1	1	1	1	1	0	1	0	0	0	0	2	3	1	3	26	74	5	43	4
1	18	8	2	1	1	1	1	0	0	0	0	0	1	0	1	1	0	1	0	1	0	0	3	3	2	4	36	84	2	54	5
1	18	8	2	2	1	1	1	0	0	0	0	0	1	1	1	1	0	0	0	1	0	0	3	4	1	2	38	72	1	50	5
2	21	4	2	1	2	1	0	1	0	0	0	0	1	1	0	0	1	0	0	1	0	0	1	3	2	2	48	112	2	54	4
1	19	8	2	2	2	1	1	0	0	0	0	0	1	0	1	1	1	1	0	1	1	1	4	4	3	3	36	84	2	54	5
1	20	8	2	1	2	1	0	1	0	0	0	0	1	1	1	1	1	1	0	0	0	0	2	5	1	1	24	84	9	36	3
2	19	8	2	1	1	1	1	0	0	0	0	0	0	0	1	1	0	1	0	0	0	0	1	4	2	3	34	77	4	52	4
1	19	7	1	2	2	2	0	0	1	0	0	0	1	1	1	1	1	1	1	1	1	0	1	4	2	4	36	84	13	54	0
2	19	8	2	1	1	2	1	0	0	0	0	0	1	0	1	1	1	0	0	0	0	0	1	4	1	1	33	72	3	45	4
1	19	8	1	1	2	1	1	0	0	0	0	0	1	0	0	0	0	0	0	0	0	0	2	5	1	3	12	28	2	18	4
1	18	8	1	1	2	1	1	0	0	0	0	0	1	1	0	1	0	1	0	1	1	1	5	3	1	2	34	85	4	38	5
2	18	8	2	1	1	1	1	0	0	0	0	0	1	1	1	1	0	0	0	1	0	0	5	4	3	4	30	80	3	34	4
1	19	8	2	1	2	1	1	0	0	0	0	0	1	1	1	1	1	1	1	1	1	1	2	3	3	2	36	84	4	54	4
1	19	8	2	1	1	1	1	1	0	0	0	0	1	1	1	1	0	1	0	1	1	0	2	1	1	1	24	46	0	35	3
1	19	8	1	1	1	2	1	0	0	0	0	0	1	1	1	1	1	1	0	1	1	1	1	5	5	3	24	56	7	54	4
1	19	8	2	1	1	1	1	0	0	0	0	0	1	1	0	0	0	0	0	0	0	0	2	4	5	3	36	84	3	54	5
2	19	8	2	1	2	2	1	1	0	0	0	0	1	1	0	1	1	0	0	0	0	0	2	3	4	3	33	77	2	53	4
1	18	8	2	1	2	1	1	0	0	0	0	0	0	0	0	1	0	1	0	0	0	0	1	3	1	2	36	84	5	54	5
2	19	8	2	2	2	1	1	0	0	0	0	0	0	1	1	1	1	1	0	1	1	0	2	4	4	3	31	84	7	55	4
1	19	8	2	2	2	1	1	0	0	0	0	0	1	1	1	1	1	1	0	0	0	0	2	3	1	1	32	72	1	56	4
1	18	8	2	2	2	1	1	0	0	0	0	0	1	0	1	1	0	0	0	0	0	0	3	5	3	2	28	66	2	38	5
1	17	8	2	2	2	1	0	1	0	0	0	0	1	1	0	0	0	0	0	0	0	0	2	5	2	3	49	104	5	71	4
1	18	8	1	1	1	1	1	0	0	0	0	0	1	1	1	0	0	0	0	0	0	0	1	3	3	2	24	56	0	36	5
2	20	8	2	1	1	1	0	0	1	1	0	0	1	0	1	1	0	0	0	0	1	0	1	5	2	4	33	28	1	27	3
1	18	7	2	2	1	1	1	0	0	0	0	0	1	1	1	1	1	1	1	1	1	0	1	3	2	2	17	81	6	54	5
1	18	8	2	1	2	1	1	0	0	0	0	0	1	0	1	1	1	1	0	1	1	0	2	4	3	1	36	78	9	68	3
2	18	8	1	1	2	1	1	0	0	0	0	0	1	1	1	0	0	0	0	0	1	0	1	4	2	2	29	75	5	44	4
1	18	8	2	2	1	1	1	0	0	0	0	0	1	1	1	0	0	1	0	0	0	0	1	1	1	2	12	84	0	48	4
1	19	8	2	2	1	1	1	0	0	0	0	0	1	1	1	1	1	1	0	0	1	0	5	4	2	2	29	84	1	39	4
1	18	8	2	2	1	1	1	0	0	0	0	0	1	1	0	1	0	0	0	0	0	0	1	1	1	1	18	41	1	28	3
1	19	8	2	2	1	1	1	0	0	0	0	0	1	1	1	1	1	1	1	1	1	0	2	5	2	3	60	140	0	90	4
1	18	8	2	1	1	1	1	1	0	0	0	0	0	1	1	1	1	1	0	0	0	0	1	2	2	1	30	58	3	43	3
2	18	8	1	2	1	1	1	0	0	0	0	0	1	0	1	1	1	1	0	0	0	0	2	4	3	2	38	84	15	54	3
1	20	8	2	1	1	1	1	0	0	0	0	0	0	1	0	0	0	1	0	1	0	0	3	3	3	2	36	84	5	54	3
1	18	8	2	2	1	1	1	0	0	0	0	0	1	1	1	1	1	0	0	0	0	0	2	5	3	2	12	28	1	18	5
1	18	8	2	2	2	1	1	0	0	0	0	0	1	1	1	1	0	1	0	1	1	1	2	3	1	1	12	56	0	36	4
1	黄炜	8	2	2	1	1	1	0	0	0	0	0	1	1	1	1	1	1	1	0	0	1	3	1	4	4	36	90	4	54	5
1	18	8	1	2	2	3	1	0	0	0	0	0	1	1	0	1	1	1	1	1	1	0	5	5	3	2	36	84	4	54	4
1	17	7	1	1	2	1	1	0	0	0	0	0	0	1	1	1	0	0	0	0	0	0	2	2	2	2	24	84	2	42	3
2	20	10	2	2	2	1	1	0	0	0	0	0	1	1	1	1	1	0	0	1	1	0	2	4	2	1	19	84	3	36	4
1	21	4	2	1	2	3	1	0	0	0	0	0	1	1	1	0	1	1	0	1	1	1	3	2	1	2	37	86	2	42	4
1	18	8	1	2	2	1	1	0	0	0	0	0	0	0	1	1	0	0	1	0	0	0	1	3	2	4	28	70	3	36	5
1	18	7	2	2	1	1	1	0	0	0	0	0	1	1	1	1	1	1	1	1	1	0	2	5	2	2	48	112	3	71	2
1	19	8	1	2	2	2	1	0	0	0	0	0	1	0	0	0	0	0	0	0	0	0	1	5	1	4	60	140	0	90	4
1	20	11	2	2	1	1	1	0	0	0	0	0	1	0	0	0	0	0	0	0	1	0	4	5	2	3	28	71	3	45	4
2	20	2	2	1	1	1	0	1	0	0	0	0	1	1	1	1	1	1	0	0	0	0	3	4	4	3	47	112	12	64	5
2	20	2	2	1	2	1	1	0	0	0	0	0	1	1	0	0	1	0	0	0	0	1	3	3	2	1	20	62	1	32	5
2	20	2	2	1	2	1	0	1	0	0	0	0	1	1	0	1	1	1	0	0	0	0	3	3	2	3	42	86	2	50	5
1	69	4	1	1	2	1	1	0	0	0	0	0	1	1	1	1	1	1	1	1	1	1	2	5	1	3	24	56	5	36	4
2	21	11	2	1	2	1	1	0	0	0	0	0	1	1	1	1	0	0	0	0	0	0	1	5	2	1	12	28	2	18	5
1	20	11	2	1	1	1	1	0	0	0	0	0	0	1	0	0	1	0	0	1	1	0	2	2	1	2	25	57	2	44	3
2	21	11	2	1	1	1	0	1	0	1	0	0	1	0	1	1	1	1	1	1	1	0	1	3	3	4	26	85	6	56	3
1	20	2	2	1	1	1	1	0	0	0	0	0	1	1	0	0	0	0	0	0	0	0	1	5	1	1	13	71	5	46	4
1	20	5	1	1	2	1	1	0	0	0	0	0	1	1	1	1	1	1	1	1	1	0	4	5	4	2	24	56	5	36	5
2	20	5	1	2	1	1	1	0	0	0	0	0	1	1	1	1	1	1	0	1	1	0	5	5	5	4	20	28	3	18	4
2	20	2	2	1	1	1	1	0	0	0	0	0	1	1	1	1	1	1	0	0	0	0	2	4	2	3	27	83	3	39	3
2	20	5	1	1	1	1	0	1	0	0	0	0	1	0	1	1	1	1	1	1	0	0	1	5	3	3	45	107	7	58	3
2	20	5	1	2	1	2	1	1	0	0	0	0	1	1	0	1	1	0	0	0	0	0	3	5	4	3	21	78	4	54	4
2	20	5	1	1	1	1	0	1	0	0	0	0	1	0	1	1	1	0	0	0	0	0	2	5	3	4	31	85	9	49	4
2	30	4	1	1	1	1	1	0	0	0	0	0	1	1	1	1	1	1	0	1	1	0	3	5	5	4	31	83	5	54	5
2	20岁	5	1	2	1	1	0	1	0	0	0	0	1	1	1	1	1	1	1	1	1	0	1	4	2	2	40	106	9	51	4
2	20	5	2	1	2	1	0	1	0	0	0	0	1	1	1	1	1	0	0	0	0	0	2	5	2	3	28	56	7	33	4
2	20	4	2	2	1	1	1	0	0	0	0	0	0	0	1	0	0	0	0	1	0	0	2	3	3	3	36	86	7	55	4
2	21	3	1	1	2	1	0	1	0	0	0	0	1	0	1	0	1	0	0	1	0	1	2	5	3	4	44	95	6	61	5
2	21	5	2	2	1	1	0	1	0	0	1	0	1	1	1	1	1	1	0	1	0	0	4	3	2	3	21	84	6	53	5
2	22	5	2	1	2	1	1	0	0	0	0	0	1	1	1	1	1	0	0	0	0	0	5	5	4	3	45	100	2	59	3
2	20	5	1	1	1	1	1	0	0	0	0	0	1	1	1	1	1	0	0	0	0	0	2	5	3	3	34	85	5	48	3
1	21	5	2	1	1	1	1	0	0	0	0	0	0	1	1	1	0	0	0	1	0	0	1	2	3	3	38	91	4	53	3
2	20	5	1	1	1	1	0	1	0	0	0	0	1	0	1	1	1	0	0	0	0	0	2	5	2	2	36	84	1	54	4
2	20	5	2	1	2	1	1	0	0	0	0	0	1	1	1	1	1	1	0	0	0	0	2	4	3	4	36	84	3	54	5
2	22	2	2	1	2	1	1	0	0	0	0	0	0	0	1	1	1	1	1	1	0	0	1	5	2	3	28	85	1	60	3
2	20	5	2	1	2	2	0	1	0	0	0	0	0	1	1	1	1	1	0	0	0	0	3	4	2	4	28	56	10	51	3
2	20	11	2	1	1	1	0	1	0	0	0	0	1	1	1	1	1	1	0	1	1	0	2	2	2	2	20	75	4	55	2
2	19	3	1	1	2	1	1	0	0	0	0	0	1	1	1	1	1	0	0	1	0	0	2	4	3	3	35	81	4	46	2
2	20	5	1	1	2	1	1	0	0	0	0	0	1	1	0	1	1	0	0	0	0	0	3	3	2	2	28	80	4	54	5
2	20	5	2	2	2	1	1	0	0	0	0	0	1	1	1	1	1	1	0	1	0	0	2	3	3	2	36	84	7	41	4
2	21	2	2	2	1	1	1	0	0	0	0	0	0	0	1	1	0	0	0	0	0	0	1	4	3	2	28	83	4	36	4
1	22	5	2	2	2	1	1	0	0	0	0	0	1	1	1	1	1	0	0	0	0	0	5	2	3	3	36	84	7	54	3
2	22	5	2	1	2	1	0	1	0	0	0	0	1	0	1	1	0	0	0	1	0	0	2	3	3	3	39	84	8	48	4
1	20	8	2	2	1	1	1	0	0	0	0	0	1	0	0	0	1	0	0	0	0	0	3	5	1	4	27	67	1	45	4
2	21	2	2	2	2	2	0	1	0	0	0	0	1	0	1	0	1	0	0	0	0	0	2	5	5	4	37	75	11	58	5
1	22	5	1	1	1	1	0	1	0	1	0	0	0	0	1	1	0	0	0	1	0	1	2	4	1	3	20	58	14	52	0
2	20	5	1	2	1	1	1	0	0	0	0	0	0	1	0	1	0	0	0	0	0	0	2	3	4	2	30	60	8	41	4
2	21	5	1	1	1	1	1	0	0	0	0	0	1	1	0	1	0	0	0	1	0	0	2	4	2	3	29	101	7	65	2
2	20	2	2	1	2	1	1	0	0	0	0	0	1	1	1	1	1	1	0	1	0	0	3	5	3	4	44	96	4	57	4
2	20	5	2	2	1	1	1	0	0	0	0	0	1	1	0	1	1	0	0	0	0	0	1	2	2	1	24	40	1	66	5
2	21	5	2	2	1	2	1	0	0	1	0	0	1	1	0	1	0	0	0	1	0	0	2	3	2	1	31	59	3	50	3
2	20	5	2	2	1	1	1	0	0	0	0	0	0	0	1	0	0	0	0	0	0	0	2	5	2	3	48	84	17	54	0
2	20	5	2	2	1	1	1	0	0	0	0	0	1	1	0	1	0	0	0	0	0	0	3	4	2	2	24	56	8	36	5
2	20	5	1	1	1	1	1	0	0	0	0	0	1	0	1	1	1	0	0	1	0	0	2	5	3	2	24	73	5	36	4
2	20	5	2	2	1	2	1	0	0	0	0	0	0	0	1	1	1	1	0	0	0	0	3	5	4	3	48	109	4	64	5
2	20	2	2	1	2	1	1	0	0	0	0	0	1	1	1	1	1	0	0	0	0	0	1	3	1	3	24	56	5	36	4
2	20	11	2	2	1	1	1	0	0	0	0	0	1	1	1	1	0	0	1	1	0	0	1	4	4	3	30	84	2	53	4
2	21	2	2	2	1	1	1	0	0	0	0	0	1	1	1	1	1	1	1	1	1	0	3	5	4	2	37	83	7	60	3
1	20	2	2	2	1	1	1	0	0	0	0	0	0	0	1	1	0	0	0	0	0	0	2	4	1	3	33	78	4	34	5
1	20	5	2	2	1	1	0	1	0	0	0	0	1	1	0	1	0	0	0	0	0	0	2	4	1	3	24	69	5	45	5
2	21	5	2	2	1	1	1	0	0	0	0	0	1	0	1	1	0	1	1	0	0	0	2	1	3	4	14	107	5	63	5
1	20	2	2	1	2	1	1	0	0	0	0	0	0	0	1	1	1	1	1	0	0	0	2	4	2	4	36	84	4	54	5
2	22	2	2	1	2	1	1	0	0	0	0	0	0	0	0	1	0	0	0	0	0	0	1	3	2	2	33	84	2	50	4
2	20	2	2	1	1	1	1	0	0	0	0	0	0	0	1	1	1	0	0	1	0	0	2	4	3	2	60	132	7	90	3
2	20	11	2	2	1	1	1	0	0	0	0	0	1	1	1	1	1	1	0	0	0	0	2	4	2	2	24	56	5	36	5
1	21	11	2	2	1	1	1	0	0	0	0	0	1	1	1	1	1	1	0	0	0	0	2	5	2	2	36	97	2	54	5
2	20	2	2	2	2	1	1	0	0	0	0	0	0	1	1	1	1	1	0	0	0	0	5	4	2	3	30	87	3	25	5
2	20	11	2	2	1	1	1	0	0	0	0	0	1	1	1	1	1	0	0	0	0	0	2	4	3	4	35	87	5	54	3
2	21	2	2	1	2	1	1	0	0	0	0	0	1	1	1	1	1	1	0	0	0	0	2	5	4	3	36	71	1	48	5
1	22	10	2	1	2	1	1	0	0	0	0	0	1	0	1	1	0	1	0	0	0	0	1	5	1	4	35	79	7	49	2
1	21	8	2	1	1	1	1	0	0	0	0	0	0	0	1	1	1	1	1	0	0	0	2	5	1	2	33	86	5	46	4
2	21	10	2	1	2	1	1	0	0	0	0	0	1	1	1	1	1	1	0	0	0	0	4	4	3	3	41	84	6	62	2
1	21	3	2	1	2	1	1	0	0	0	0	0	1	1	1	1	1	0	0	0	0	0	3	4	3	3	27	90	7	46	4
2	22	12	2	2	2	1	1	1	0	0	0	0	0	1	1	1	0	1	0	0	0	0	4	4	4	3	28	84	3	25	5
2	22	10	1	1	2	1	1	0	0	0	0	0	1	1	1	1	0	1	0	0	0	0	1	3	2	2	36	84	3	54	2
2	22	7	2	1	2	1	0	0	0	1	0	0	1	1	0	1	1	0	1	1	0	0	1	4	2	4	45	84	4	54	4
2	20	10	1	1	1	2	1	0	0	0	0	0	1	0	1	1	0	0	0	0	0	0	1	4	3	3	32	70	13	46	0
1	17	7	2	2	1	1	1	0	0	0	0	0	0	1	0	0	1	0	0	0	0	0	3	2	1	1	36	84	4	54	4
2	22	11	2	2	1	2	0	1	0	0	0	0	1	0	0	1	1	0	0	0	0	0	3	4	3	3	35	90	7	49	4
2	18	5	2	1	1	1	1	0	0	0	0	0	1	1	1	1	1	1	0	1	0	0	3	5	3	1	21	88	4	50	4
2	19	7	2	1	2	1	1	0	0	0	0	0	0	0	0	0	0	0	0	0	0	1	1	5	5	2	36	84	4	54	4
2	19	10	2	1	2	2	1	0	0	0	0	0	0	1	1	1	1	0	0	0	0	0	1	5	4	2	40	103	6	56	3
2	20	10	1	1	1	1	1	0	0	0	0	0	0	0	1	1	1	1	0	0	0	1	5	5	5	3	12	28	0	18	4
2	20	10	2	1	2	1	1	0	0	0	0	0	0	1	1	1	1	1	0	0	0	0	2	3	3	2	33	75	1	45	5
2	21	12	2	2	1	1	1	0	0	0	0	0	0	1	0	0	0	1	0	0	1	0	4	5	5	4	43	110	5	71	4
2	19	12	2	1	1	1	1	0	0	0	0	0	1	0	0	0	0	0	0	0	0	0	1	5	1	4	40	93	8	68	5
2	19	8	2	1	1	1	1	1	0	0	0	0	1	1	1	1	1	0	1	1	0	0	1	4	3	3	38	91	6	56	3
2	19	5	1	1	1	1	1	0	0	1	0	0	0	0	0	1	0	0	1	0	0	0	2	4	4	2	32	80	6	47	2
2	19	5	2	1	2	1	1	0	0	0	0	0	0	1	1	1	1	1	1	1	1	0	2	4	4	2	41	101	4	59	5
1	20	10	2	1	2	1	1	0	0	0	0	0	1	1	0	0	0	0	0	0	0	0	1	3	3	3	36	85	6	72	5
2	17	2	2	1	1	1	1	0	0	0	0	0	0	0	0	0	0	1	0	0	0	0	5	2	1	1	12	31	5	28	2
2	20	10	2	2	2	1	1	0	0	0	0	0	0	1	1	1	1	0	0	0	0	0	2	3	1	1	37	82	5	59	5
2	21	7	2	1	1	1	1	0	0	0	0	0	1	1	1	1	0	1	0	0	0	0	2	2	1	2	33	77	5	53	3
2	19	10	1	1	2	3	1	0	0	0	0	0	1	1	1	1	1	0	0	0	0	1	1	4	5	2	45	84	6	55	5
2	21	7	2	1	2	1	1	0	0	0	0	0	0	1	0	1	1	0	1	0	0	0	3	3	3	3	24	85	1	58	4
2	18	11	2	1	2	1	1	0	0	0	0	0	0	0	1	0	0	1	1	1	0	1	3	5	3	4	37	86	8	46	3
2	20	10	2	2	1	1	1	0	0	0	0	0	1	1	1	1	1	1	0	0	0	0	3	4	2	2	25	86	4	48	4
2	20	8	2	2	1	1	1	0	0	0	0	0	1	0	1	1	1	1	0	0	0	0	2	5	4	2	27	84	2	59	5
2	18	4	2	1	2	1	1	0	0	0	0	0	0	0	1	1	1	1	0	0	0	0	1	3	2	2	30	89	3	49	3
2	20	10	2	1	2	1	0	1	0	0	0	0	0	0	1	1	0	1	0	0	0	0	1	4	5	3	43	104	5	66	3
2	18	5	2	1	1	1	1	0	0	0	0	0	1	1	1	1	1	0	0	1	1	0	3	5	4	3	34	89	3	39	3
2	20	10	2	1	2	1	1	0	0	0	0	0	1	0	1	1	0	0	0	1	1	0	4	4	3	3	33	89	6	65	4
2	18	5	2	1	2	1	1	0	0	0	0	0	1	1	1	1	1	1	0	1	0	0	2	5	3	4	39	84	3	54	5
2	19	10	1	1	2	1	1	0	0	0	0	0	0	1	0	0	0	0	0	0	0	1	1	2	5	2	34	76	4	44	3
1	20	8	2	2	2	1	1	0	0	0	0	0	1	0	0	1	0	0	0	0	0	0	1	5	1	4	12	28	1	18	2
2	19	10	2	1	1	1	0	1	0	0	0	0	1	1	1	1	1	1	1	1	0	0	3	4	4	4	41	91	5	67	4
2	19	10	2	1	2	1	1	0	0	0	0	0	1	1	1	1	1	1	0	1	1	1	5	4	4	3	32	85	4	54	5
2	20	5	2	1	2	1	1	0	0	0	0	0	0	1	1	1	1	1	1	1	1	0	2	5	2	3	48	84	6	61	3
2	19	10	2	2	1	1	1	0	0	0	0	0	1	1	1	1	1	0	0	1	0	0	2	4	2	1	36	84	1	54	5
2	18	10	2	1	2	1	0	1	0	0	0	0	1	1	1	1	1	1	1	1	1	0	2	3	3	3	39	98	6	62	4
2	20	5	2	2	1	1	1	0	0	0	0	0	0	0	1	1	0	1	0	0	0	0	2	5	3	3	34	50	4	27	4
1	18	10	2	1	1	1	1	0	0	0	0	0	1	0	1	1	1	0	0	1	0	0	2	3	4	2	26	75	0	50	5
1	20	8	2	2	1	1	1	0	0	0	0	0	0	1	1	1	1	1	0	1	0	0	2	4	2	2	30	82	3	43	3
1	19	8	2	1	1	1	1	0	0	0	0	0	1	1	1	1	0	0	0	0	0	0	4	4	2	3	41	108	7	72	5
2	19	2	2	2	2	1	1	0	0	0	0	0	0	0	1	1	1	1	0	0	0	0	5	5	5	4	35	84	4	54	3
1	20	8	2	1	2	1	1	0	0	0	0	0	1	0	1	1	1	1	0	1	1	0	1	3	3	3	36	84	5	54	4
2	19	10	2	1	2	1	1	0	0	0	0	0	1	1	1	1	1	0	0	0	0	0	2	3	3	2	36	84	3	48	5
1	20	7	2	1	2	1	1	0	0	0	0	0	1	1	1	0	1	0	0	0	0	0	2	5	1	4	12	28	1	18	5
1	19	8	2	2	1	1	1	0	0	0	0	0	1	1	1	1	1	1	1	1	1	0	3	3	3	3	36	84	2	54	4
2	24	2	2	2	1	1	0	1	0	0	0	0	1	1	0	1	1	1	1	1	1	0	3	5	5	4	39	100	9	65	2
1	20	11	2	1	2	1	0	1	0	0	0	0	0	1	0	0	0	0	0	0	0	0	2	3	2	1	12	52	5	30	4
2	19	3	2	1	2	2	1	0	0	0	0	0	0	1	0	1	1	1	0	0	1	0	2	3	2	2	36	65	3	54	5
2	20	5	2	1	1	1	0	1	0	0	0	0	1	1	0	0	0	0	0	0	0	0	1	5	1	2	36	28	8	18	3
2	21	7	2	1	1	1	1	0	0	0	0	0	1	1	1	1	1	0	0	0	0	0	3	3	1	3	33	72	0	44	5
2	18	10	2	1	1	1	1	0	0	0	0	0	0	1	0	1	1	0	0	1	0	0	2	5	2	3	33	89	9	59	2
2	19	3	2	1	1	1	1	0	0	0	0	0	1	1	1	1	1	1	1	1	1	0	4	4	3	2	36	84	3	48	4
1	20	8	1	2	1	1	1	0	0	0	0	0	0	0	1	1	0	0	1	0	0	0	2	3	3	3	32	99	3	52	4
2	19	5	2	1	2	1	1	0	0	0	0	0	1	1	1	1	1	0	0	1	0	0	3	2	5	2	35	90	3	58	4
2	19	10	2	1	1	1	1	0	0	0	0	0	1	1	1	1	1	1	1	1	1	0	1	5	2	2	43	96	7	56	4
2	19	2	1	1	2	2	1	0	0	0	0	0	1	1	1	1	1	1	0	1	0	1	3	5	3	3	37	82	5	47	3
1	22	1	1	1	1	1	1	0	0	0	0	0	0	1	0	0	0	0	0	0	0	0	4	4	2	4	31	40	1	45	2
1	20	8	1	1	2	1	1	0	0	0	0	0	0	1	1	1	1	1	0	0	0	0	2	3	1	1	15	67	2	18	4
1	19	8	2	1	2	1	1	0	0	0	0	0	0	0	0	1	0	0	1	0	0	1	2	1	2	4	29	83	8	50	4
1	21	10	2	1	2	1	1	0	0	0	0	0	1	1	1	1	1	1	1	1	1	0	4	5	3	4	27	70	1	45	4
1	21	9	1	1	1	1	1	0	0	0	0	0	1	1	1	1	1	1	0	1	1	0	2	4	2	2	51	140	3	48	4
2	19	10	2	2	2	2	1	0	0	0	0	0	1	1	1	1	1	1	0	1	0	1	3	4	3	3	36	83	2	43	5
2	19	4	2	2	1	1	1	0	0	0	0	0	0	0	0	1	1	0	1	0	0	0	2	2	2	2	45	105	5	60	4
2	19	4	2	1	2	1	1	1	0	0	0	0	1	1	1	1	1	1	0	0	0	0	4	5	5	3	38	84	7	54	4
1	18	8	2	2	2	1	1	0	0	0	0	0	0	0	0	1	0	1	0	0	0	0	1	5	1	4	12	28	3	18	0
2	18	11	2	2	2	1	1	0	0	0	0	0	1	1	1	1	1	1	1	1	1	0	5	5	3	3	37	102	5	50	5
2	19	11	2	2	1	2	1	0	0	0	0	0	1	0	0	1	0	0	0	0	0	0	3	5	5	4	13	128	0	55	5
2	20	10	2	2	2	1	1	1	0	0	0	0	1	0	1	1	1	0	0	1	0	0	3	4	3	4	31	87	4	54	5
1	21	9	1	1	1	1	1	0	0	0	0	0	1	1	1	1	1	1	1	1	1	0	2	4	2	2	57	134	2	82	4
2	22	5	2	2	1	1	1	0	0	0	0	0	1	0	1	0	0	1	0	0	0	0	3	5	3	2	40	98	6	50	2
2	21	7	2	2	2	2	1	0	0	0	0	0	1	1	1	1	1	0	0	0	0	0	3	2	5	4	12	69	4	35	4
2	20	8	2	1	1	3	1	0	0	0	0	0	0	0	0	1	0	0	0	0	0	0	2	4	3	3	27	72	6	56	3
2	20	7	2	1	1	1	0	1	0	0	0	0	1	0	0	0	0	1	0	0	0	0	2	3	2	2	30	77	5	36	5
2	19	11	2	1	2	1	1	0	0	0	0	0	0	1	1	1	0	0	1	0	0	0	2	5	5	4	37	107	8	56	1
1	19	1	1	1	1	1	1	0	0	0	0	0	1	0	0	0	0	0	0	0	0	0	1	5	1	4	36	84	0	54	4
2	19	12	2	1	1	1	1	1	0	0	0	0	1	0	1	1	1	1	0	0	0	0	1	3	2	2	29	78	6	45	5
1	18	8	2	2	1	2	1	0	0	0	0	0	1	1	1	1	1	1	0	1	0	0	5	5	3	1	42	101	9	45	3
2	18	11	2	1	1	1	1	0	0	0	0	0	1	0	1	1	1	0	0	0	0	0	2	3	3	3	25	76	5	52	5
2	19	11	2	2	1	1	1	0	0	0	0	0	1	0	1	1	1	0	0	0	0	0	1	4	1	2	32	78	5	52	5
2	19	2	2	1	1	1	1	0	0	0	0	0	1	1	1	1	1	1	0	1	1	0	3	4	2	1	31	83	2	45	5
2	19	11	2	2	1	2	0	1	0	0	0	0	0	1	1	1	1	0	0	0	0	0	2	4	2	1	28	74	3	48	4
1	22	8	2	2	1	1	1	0	0	0	0	0	1	1	1	1	1	1	1	1	1	1	2	4	5	4	60	140	0	90	4
1	19	10	2	1	1	1	1	0	0	0	0	0	1	1	0	0	0	1	0	1	1	0	3	4	1	2	12	44	5	18	0
2	20	8	2	1	1	1	1	0	0	0	0	0	1	0	0	0	0	0	0	0	0	0	1	3	3	3	24	73	0	40	5
2	20	2	2	2	1	1	1	0	0	0	0	0	1	1	1	1	1	1	1	1	1	0	5	5	5	4	37	105	5	48	5
1	19	11	1	1	2	1	0	1	0	0	1	0	1	1	0	0	0	0	0	0	0	0	5	3	2	2	24	120	8	58	3
1	19	11	2	2	1	1	1	0	0	0	0	0	0	1	1	0	0	0	0	0	0	0	2	5	3	4	26	69	6	48	4
2	21	10	2	2	1	1	0	1	0	0	0	0	0	0	1	1	1	1	0	0	0	0	2	3	1	1	23	78	4	59	5
2	20	9	2	1	2	2	1	0	0	0	0	0	0	0	0	1	1	1	0	0	0	0	3	3	2	1	25	56	1	18	5
2	19	3	2	1	2	1	1	1	0	0	0	0	1	1	1	1	1	1	0	0	0	0	2	3	2	4	26	62	5	44	3
2	19	5	2	2	1	1	1	0	0	0	0	0	1	1	1	1	1	0	0	0	0	0	2	3	3	2	28	89	2	40	5
2	19	8	2	2	1	1	1	0	0	0	0	0	0	1	1	1	1	0	0	0	0	0	2	2	4	3	27	67	6	66	3
2	18	11	2	1	1	1	1	0	0	0	0	0	1	1	1	1	1	1	0	0	1	0	4	5	2	2	36	85	0	54	5
2	20	5	2	1	2	1	1	0	0	0	0	0	1	1	1	1	1	1	0	1	1	1	3	5	3	3	24	56	6	36	4
2	20	5	2	1	2	1	0	1	0	0	0	0	1	1	1	1	1	0	0	0	0	0	4	5	3	2	38	96	7	65	2
2	19	5	2	1	1	1	1	1	0	0	0	0	1	1	1	1	1	1	0	0	0	0	2	5	2	1	37	84	7	54	5
1	19	7	2	1	1	1	1	0	0	0	0	0	0	1	0	1	0	1	0	1	0	0	5	5	2	2	46	82	4	36	4
2	19	7	1	1	2	1	1	0	0	0	0	0	1	1	1	1	1	1	1	1	1	0	2	4	2	2	36	71	3	54	4
2	20	4	2	1	1	1	1	0	0	0	0	0	1	1	1	1	0	0	0	0	0	0	2	5	1	4	14	56	1	36	4
2	20	10	2	1	1	1	1	0	0	0	0	0	1	1	1	1	1	1	0	1	0	0	2	5	4	2	25	90	3	49	5
2	19	8	2	2	1	1	1	0	0	0	0	0	1	0	1	1	1	1	0	0	0	0	2	3	5	3	12	28	3	18	5
2	18	5	2	1	2	1	0	1	0	0	0	0	1	1	1	1	1	1	0	0	0	0	2	5	5	4	41	102	10	56	2
2	20	11	2	1	2	1	1	0	0	0	0	0	1	0	0	0	1	1	1	0	0	0	4	5	2	3	34	90	7	48	3
2	20	10	2	1	1	1	1	0	0	0	0	0	1	0	1	1	1	0	0	1	0	0	2	5	4	4	45	88	9	50	5
2	17	4	2	1	2	1	1	0	0	0	0	0	1	0	1	0	0	0	0	0	0	0	2	1	1	1	28	73	1	51	4
1	20	3	2	2	1	1	1	0	0	0	0	0	1	1	1	1	1	0	0	0	0	0	2	3	2	2	22	75	4	46	4
1	19	7	2	1	2	1	1	0	0	0	0	0	0	0	0	1	0	0	0	0	0	1	1	2	2	1	36	84	4	54	5
2	19	11	2	1	1	1	1	0	0	0	0	0	0	1	1	1	1	1	1	1	1	0	3	4	4	3	41	112	7	72	3
2	19	5	2	1	2	1	0	0	1	1	0	0	1	1	1	1	1	1	1	1	1	0	5	4	4	3	41	110	13	77	2
1	19	2	2	1	2	1	1	0	0	0	0	0	1	0	1	1	1	0	0	0	0	0	1	3	2	2	36	68	6	53	5
1	19	11	2	2	2	1	0	1	0	0	0	0	0	0	1	1	1	1	0	0	0	0	3	3	4	3	36	91	7	54	4
1	18	3	2	2	1	1	1	0	0	0	0	0	1	1	0	1	0	1	1	0	0	1	1	1	4	4	34	69	0	36	5
2	19	5	1	2	1	1	1	0	0	0	0	0	0	0	1	1	1	1	0	1	0	0	1	4	3	3	36	93	6	54	3
1	21	7	2	2	1	3	1	0	0	0	0	0	1	1	1	1	1	1	1	1	1	1	5	5	5	4	60	140	14	90	4
2	20	5	2	1	2	1	1	0	0	0	0	0	1	1	1	1	1	0	0	0	0	0	2	4	3	3	12	40	0	18	3
1	19	10	2	2	1	1	1	0	0	0	0	0	1	1	1	1	1	1	0	0	0	0	1	3	1	1	36	93	0	54	5
2	20	5	1	2	2	1	1	0	0	0	0	0	1	1	1	1	1	1	0	1	0	0	2	4	2	3	27	82	5	60	4
1	19	8	2	1	2	1	1	0	0	0	0	0	1	1	1	1	1	1	0	0	0	0	2	4	3	3	36	87	4	57	4
2	18	10	2	1	2	1	1	0	0	0	0	0	0	1	1	1	1	1	1	1	1	0	3	4	3	2	28	78	3	56	4
1	20	10	1	1	2	1	1	1	0	0	0	0	1	1	1	0	1	0	0	1	0	0	3	4	2	3	29	94	2	54	5
1	20	8	2	1	2	1	1	0	0	0	0	0	1	0	0	0	0	0	0	0	0	0	2	5	1	2	12	28	11	18	4
2	18	7	2	1	1	1	1	0	0	0	0	0	1	0	1	1	1	1	0	0	0	0	3	4	3	2	34	90	7	53	5
2	19	10	2	2	2	1	0	1	0	0	0	0	1	1	1	1	1	1	0	0	0	0	2	3	1	1	27	75	8	28	4
2	19	8	2	1	2	1	1	0	0	0	0	0	0	1	1	1	1	1	0	0	0	0	2	4	5	4	24	56	10	36	4
2	19	2	2	2	2	1	1	0	0	0	0	0	1	1	0	1	0	0	0	0	0	0	1	2	4	2	15	59	3	41	3
1	20	7	2	1	1	1	1	0	0	0	0	0	0	0	1	0	0	0	0	0	0	0	2	4	4	3	31	69	6	43	5
2	19	10	2	2	2	1	1	0	0	0	0	0	0	0	1	1	1	1	0	0	0	0	2	3	2	3	33	79	5	56	5
1	19	10	2	1	1	1	1	0	0	0	0	0	0	0	0	1	0	1	0	0	0	0	1	2	1	3	12	84	10	18	0
2	20	5	2	2	1	1	0	0	0	1	0	0	1	0	0	1	1	1	0	0	0	0	2	5	4	4	50	97	4	59	4
2	18	8	2	1	2	1	1	0	0	0	0	0	0	0	1	1	1	1	0	0	0	0	2	5	3	1	24	56	8	36	4
1	19	10	2	1	2	1	1	0	0	0	0	0	1	1	0	1	0	0	0	0	0	0	2	2	2	2	27	92	5	54	3
1	19	10	2	1	1	1	1	1	0	0	0	0	0	1	1	0	0	0	0	0	0	0	3	2	1	4	36	84	8	54	0
2	19	4	2	1	2	1	1	0	0	0	0	0	0	1	0	1	0	1	0	1	0	0	2	3	2	2	18	84	3	50	4
2	19	8	2	1	2	1	1	0	0	0	0	0	0	1	1	1	1	1	0	1	1	0	5	4	3	1	31	83	2	41	5
1	20	7	2	2	1	1	1	0	0	0	0	0	1	1	1	1	1	1	1	0	0	0	1	5	2	3	48	117	4	60	4
2	20	7	2	1	1	1	1	0	0	0	0	0	1	1	1	1	1	0	0	0	0	0	4	5	2	3	41	96	5	54	4
1	21	8	2	2	2	1	1	0	0	0	0	0	1	0	1	1	1	1	0	1	1	0	2	3	4	4	43	105	2	58	5
2	20	5	1	1	2	1	1	0	0	0	0	0	1	1	0	1	1	0	0	0	0	0	2	4	2	4	24	56	1	36	5
2	19	10	2	1	2	1	1	0	0	0	0	0	0	1	1	1	0	1	0	1	0	0	2	4	2	3	35	87	1	49	3
2	19	4	2	2	1	1	1	0	0	0	0	0	0	1	0	1	0	0	0	0	0	0	5	5	2	2	41	90	3	53	5
2	18	5	2	1	2	1	1	0	0	0	0	0	1	0	0	0	0	0	0	0	0	0	1	5	1	2	36	97	6	48	2
1	20	8	2	2	1	1	1	0	0	0	0	0	0	0	0	1	1	1	0	0	0	0	2	5	3	3	36	64	3	50	5
2	19	2	2	1	2	1	1	0	0	0	0	0	1	1	1	1	1	1	1	1	1	1	5	5	5	4	36	112	11	54	4
2	19	11	2	2	1	1	1	0	0	0	0	0	0	0	1	1	1	0	1	1	0	0	1	5	3	3	39	102	5	59	5
1	19	10	1	2	1	1	1	0	0	0	0	0	1	1	1	1	1	1	0	0	0	0	4	5	5	4	28	84	19	54	0
2	19	8	2	1	2	1	1	0	0	0	0	0	0	0	0	1	0	0	0	1	0	1	1	5	4	3	30	84	6	36	3
1	20	8	2	1	2	1	1	0	0	0	0	0	0	1	0	1	0	0	0	0	0	0	1	1	1	1	12	28	2	29	5
2	19	11	1	1	2	1	1	0	0	0	0	0	0	1	1	1	0	0	0	1	0	0	3	4	3	2	44	78	4	56	5
1	19	8	2	2	2	1	1	0	0	0	0	0	1	1	0	1	1	1	0	1	0	0	1	4	1	2	32	84	5	71	3
1	20	8	2	1	2	1	1	0	0	0	0	0	1	1	1	1	1	1	1	1	0	0	3	5	4	4	51	94	9	68	4
2	19	7	1	1	2	2	0	1	0	0	0	0	0	0	1	1	1	0	0	1	0	0	2	4	2	4	34	75	7	61	4
2	18	4	2	1	2	1	1	0	0	0	0	0	0	0	1	1	0	0	0	0	0	0	1	3	1	2	26	70	3	18	5
2	20	10	2	2	1	1	1	0	0	0	0	0	1	1	1	1	1	1	0	1	1	0	3	5	3	2	35	84	3	66	4
1	20	11	2	2	1	1	1	0	0	0	0	0	1	0	1	0	0	0	0	0	0	0	2	3	2	2	33	80	6	50	1
2	20	4	1	1	2	1	1	0	0	0	0	0	0	0	0	0	0	0	0	0	0	1	5	2	5	3	12	28	2	18	4
2	20	10	2	1	1	1	1	0	0	0	0	0	1	1	0	1	1	1	0	0	0	0	3	3	2	1	29	80	3	54	5
1	21	7	1	2	1	1	1	0	0	0	0	0	1	1	1	1	1	1	0	0	0	0	2	5	3	3	24	56	0	36	3
2	20	4	1	1	2	1	1	0	0	0	0	0	0	0	0	1	1	0	0	0	0	0	1	5	5	2	24	28	4	36	3
2	19	10	2	2	1	1	1	0	0	0	0	0	1	1	1	1	1	1	1	1	1	0	1	4	2	3	18	70	0	22	5
2	19	3	2	1	2	1	1	0	0	0	0	0	1	1	1	1	1	0	0	0	0	0	2	4	2	3	36	84	0	54	4
1	19	3	2	2	1	1	1	0	0	0	0	0	1	1	1	1	0	0	1	0	0	0	3	5	3	3	44	112	6	55	2
2	18	3	2	1	1	1	0	1	0	0	0	0	0	0	0	0	0	0	0	0	0	1	4	1	1	4	12	28	0	18	0
2	19	11	2	2	1	1	1	0	0	0	0	0	1	0	1	1	1	1	0	1	1	0	2	5	3	2	36	73	4	44	4
2	28	6	2	1	2	1	1	0	0	0	0	0	1	1	1	1	1	1	1	1	0	0	2	5	3	2	12	94	3	24	4
1	18	8	2	2	1	1	1	0	0	0	0	0	1	0	1	1	1	1	0	1	0	0	2	3	1	1	36	28	2	18	2
2	20	2	1	1	2	1	1	0	0	0	0	0	1	0	0	1	0	0	0	0	0	0	1	3	2	4	12	68	4	45	4
2	19	10	2	1	2	1	1	0	0	0	0	0	1	1	1	1	1	1	1	1	1	1	3	4	3	2	36	87	6	64	4
2	16	2	2	1	1	1	1	0	0	0	0	0	1	1	1	1	1	0	0	0	0	0	2	3	2	2	35	80	2	52	4
2	19	2	2	2	1	1	1	0	0	0	0	0	1	0	0	0	0	0	0	0	0	1	1	5	1	3	36	84	1	54	5
2	11	5	1	1	1	1	1	0	0	0	0	0	0	1	0	0	0	0	0	0	0	0	2	3	2	2	12	28	6	18	1
2	19	11	1	1	1	1	1	0	0	0	0	0	1	1	1	1	1	1	1	1	1	1	3	4	5	3	37	94	2	48	5
2	20	5	2	1	1	1	1	0	0	0	0	0	0	0	1	1	1	1	1	0	0	0	2	5	3	3	38	90	3	63	5
2	18	11	1	1	2	1	1	0	0	0	0	0	1	1	1	1	1	1	0	0	0	0	2	5	2	2	23	88	4	58	5
2	19	11	2	1	1	1	1	0	0	0	0	0	1	0	0	1	1	0	0	1	1	0	2	2	3	4	33	94	9	56	4
2	19	7	2	1	1	1	1	0	0	0	0	0	1	0	1	1	0	0	0	1	0	0	3	3	2	2	30	79	6	42	3
1	19	7	2	1	2	1	1	0	0	0	0	0	1	1	1	1	1	1	0	1	0	0	2	5	3	2	33	96	5	60	3
1	19	8	2	1	2	1	1	0	0	0	0	0	1	1	0	0	1	1	0	0	0	0	1	2	1	2	25	63	3	36	4
2	20	7	2	1	1	1	1	0	0	0	0	0	1	0	1	1	0	0	0	0	1	1	2	2	2	2	30	78	8	46	3
2	19	12	2	1	1	1	1	0	0	0	0	0	0	1	0	1	0	1	0	0	1	0	5	4	3	2	36	84	0	54	4
1	20	8	2	1	2	1	1	0	0	0	0	0	1	0	0	1	1	1	0	0	0	0	2	5	5	3	33	83	3	72	4
2	20	5	2	1	2	1	0	1	0	0	0	0	0	0	1	1	1	1	0	0	0	0	3	5	2	2	22	103	10	72	3
2	20	11	2	1	2	1	1	0	0	0	0	0	1	1	1	1	1	1	0	0	0	0	3	3	2	2	26	84	6	45	0
2	19	5	2	1	2	1	1	0	0	0	0	0	1	1	1	1	1	1	0	1	0	0	2	2	2	2	31	90	3	61	4
2	21	11	2	1	2	1	1	0	0	0	0	0	1	1	1	1	1	1	1	1	1	1	4	5	3	3	23	56	12	41	0
2	20	7	2	1	2	1	1	0	0	0	0	0	1	1	1	1	1	1	1	1	1	0	2	4	3	2	27	91	2	53	4
2	19	8	2	1	2	1	1	0	0	0	0	0	1	1	0	1	1	0	0	1	0	0	3	2	2	1	34	68	2	42	3
1	19	11	1	1	1	1	1	0	0	0	0	0	1	0	0	1	0	0	0	0	0	0	2	4	2	2	42	83	2	49	5
1	20	9	2	1	2	1	1	0	0	0	0	0	0	0	1	1	1	0	0	0	0	0	2	3	3	3	37	96	5	35	3
2	20	8	2	1	2	2	1	0	0	0	0	0	1	0	1	1	0	0	1	0	0	0	4	4	2	3	12	30	7	73	3
1	20	8	2	2	1	1	1	0	0	0	0	0	1	1	1	1	1	1	1	1	1	0	4	2	1	1	24	57	5	62	4
2	20	11	2	1	2	1	1	0	0	0	0	0	0	1	0	1	1	0	0	0	0	0	2	4	2	2	28	66	1	42	5
1	18	1	1	2	1	1	1	0	0	0	0	0	1	1	0	1	0	0	0	0	0	0	2	4	2	3	33	80	2	47	4
2	20	11	2	2	1	2	1	0	0	0	0	0	1	0	0	1	0	0	1	0	0	0	2	4	2	1	25	68	1	24	4
1	20	7	2	2	2	1	1	0	0	0	0	0	1	0	0	1	0	0	0	0	0	0	2	5	3	3	36	84	2	54	4
1	21	8	2	2	2	1	1	0	0	0	0	0	0	0	1	1	1	1	0	0	0	0	2	5	3	2	12	28	2	18	5
1	18	10	2	2	1	1	0	0	0	1	0	0	0	1	0	1	1	0	0	0	0	0	2	4	2	3	36	84	11	54	1
2	23	6	2	1	2	1	1	0	0	0	0	0	1	1	1	1	1	0	0	0	0	0	1	3	2	2	40	56	0	54	5
2	20	11	2	1	2	1	1	0	0	0	0	0	1	1	1	1	1	1	0	1	0	0	3	3	3	4	43	93	6	58	3
1	21	9	1	1	2	1	1	0	0	0	0	0	1	1	1	1	1	1	0	0	1	0	2	5	1	3	26	56	1	43	2
1	21	8	2	1	2	1	1	1	0	0	0	0	1	1	1	1	1	1	0	1	1	0	2	4	5	3	47	84	10	72	3
2	20	8	2	2	1	1	1	0	0	0	0	0	1	1	1	1	1	1	1	1	1	1	5	2	5	1	13	86	2	38	4
1	20	10	2	1	2	1	1	0	0	0	0	0	1	1	1	1	0	1	0	0	0	0	2	4	2	2	45	112	4	55	4
1	20	10	2	2	2	2	1	0	0	0	0	0	0	1	0	0	0	0	0	0	0	0	2	4	2	3	24	71	1	36	5
2	20	2	2	2	1	1	0	1	0	1	0	0	1	1	1	1	1	0	1	1	0	0	2	5	2	4	36	71	7	53	5
2	20	5	2	1	2	1	1	0	0	0	0	0	1	1	0	1	0	0	0	0	0	0	2	4	2	3	12	88	10	41	3
2	19	12	2	1	1	1	1	0	0	0	0	0	0	1	0	0	0	0	0	0	0	0	2	4	2	3	35	72	3	45	4
1	20	6	2	1	2	1	1	0	0	0	0	0	1	1	1	1	1	1	0	1	0	0	2	5	5	4	48	112	4	72	5
2	20	10	2	2	1	1	1	0	0	0	0	0	1	1	1	1	1	1	0	0	0	0	2	5	2	3	30	70	0	62	5
2	19	5	2	1	2	1	1	0	0	0	0	0	0	1	0	1	0	1	1	1	1	0	2	3	1	1	24	78	2	61	5
2	20	5	2	1	2	1	1	0	0	0	0	0	0	0	1	1	1	0	0	0	0	0	2	3	2	3	29	84	4	54	5
1	20	5	1	1	1	2	1	0	0	0	0	0	0	0	0	1	0	0	0	1	0	0	1	3	2	3	36	84	5	54	5
1	20	7	2	1	2	1	1	0	0	0	0	0	0	0	0	1	0	1	0	0	0	0	2	2	2	4	16	88	8	58	2
2	18	5	2	1	2	1	1	0	0	0	0	0	0	1	1	1	1	0	0	0	0	0	1	2	2	1	25	79	4	53	4
2	22	10	2	1	2	1	1	0	0	0	0	0	0	1	0	1	1	0	0	0	0	0	1	5	2	4	12	56	4	36	3
1	20	7	2	1	2	2	1	0	0	0	0	0	1	1	1	1	1	1	1	1	1	0	3	4	2	3	32	87	7	49	4
2	19	10	2	1	2	1	1	0	0	0	0	0	0	0	1	1	0	1	0	1	0	0	2	3	2	2	24	72	1	43	4
1	19	8	1	1	2	1	0	1	0	0	0	0	1	0	1	1	0	1	0	0	1	0	2	4	2	3	35	91	4	63	3
1	19	10	2	1	2	2	0	1	0	0	0	0	0	1	0	1	1	1	0	0	0	0	5	3	4	4	34	89	2	57	5
2	20	5	2	1	2	1	1	0	0	0	0	0	1	1	0	1	1	0	0	1	0	0	2	4	3	3	29	85	4	61	5
2	19	2	2	1	2	1	1	0	0	0	0	0	0	1	1	1	1	1	0	1	1	0	1	3	3	2	36	84	3	54	4
2	19	2	2	1	2	1	0	1	0	0	0	0	0	1	0	1	1	0	0	0	0	0	1	4	2	2	12	81	7	52	4
1	20	7	2	1	2	1	0	1	0	0	0	0	0	1	1	1	0	0	0	0	0	0	1	3	4	4	27	96	5	45	5
2	22	3	2	2	1	1	1	0	0	0	0	0	1	1	1	0	0	1	0	1	0	0	3	1	2	3	37	94	7	62	2
1	37	8	2	1	1	1	1	0	0	0	0	0	0	1	0	0	0	0	0	0	0	0	2	1	1	3	25	61	3	44	4
1	19	11	2	2	1	1	0	1	0	1	0	0	1	0	1	1	0	0	0	1	0	0	2	4	2	2	36	87	17	47	0
2	19	4	2	1	2	2	1	0	0	0	0	0	1	1	1	1	1	0	0	0	0	0	2	5	3	4	34	84	1	54	3
2	22	12	2	1	2	1	1	0	0	0	0	0	1	1	1	1	1	1	1	1	1	1	5	3	1	1	26	84	0	54	5
1	20	3	2	2	1	1	1	0	0	0	0	0	1	0	0	0	1	1	0	0	0	0	5	4	3	4	30	84	5	60	3
2	20	10	2	1	1	1	0	1	0	0	0	0	1	0	1	0	1	0	0	1	0	0	1	5	2	4	33	77	5	49	5
1	22	12	2	1	2	1	1	0	0	0	0	0	1	0	0	0	0	0	0	0	0	0	2	3	1	1	45	83	4	45	2
2	19	2	2	1	2	2	1	0	0	0	0	0	0	0	1	1	1	0	0	0	0	0	2	4	4	3	29	83	4	49	3
2	19	8	2	2	2	1	1	0	0	0	0	0	1	1	0	1	0	0	0	1	1	0	2	4	4	2	36	87	2	57	4
1	21	10	2	1	2	1	1	0	0	0	0	0	1	0	1	0	0	1	0	0	0	0	1	4	3	2	31	60	4	36	4
1	20	4	2	2	2	1	1	0	0	0	0	0	0	1	0	0	0	0	0	0	0	0	1	5	2	4	34	64	2	42	5
1	19	2	2	1	1	1	1	0	0	0	0	0	1	0	0	0	0	0	0	0	0	0	2	5	2	2	40	84	5	57	3
2	19	8	2	2	1	1	1	0	0	0	0	0	1	1	1	1	0	0	0	0	0	0	2	5	1	4	19	74	1	28	5
2	19	7	2	2	1	1	1	0	0	0	0	0	1	0	1	1	1	0	0	0	0	0	1	5	2	3	36	56	1	57	3
2	20	4	2	1	2	2	0	1	0	0	0	0	0	0	0	1	1	0	0	0	0	1	2	3	2	3	36	84	2	54	5
2	21	10	2	1	2	1	1	0	0	0	0	0	1	1	1	1	1	0	0	1	0	0	1	3	2	2	29	55	4	33	5
2	19	10	2	1	2	1	1	0	0	0	0	0	0	0	0	1	1	0	0	0	0	1	1	4	2	3	36	85	6	54	4
2	20	10	1	1	2	1	1	0	0	0	0	0	0	0	1	0	0	0	1	1	0	0	1	4	3	2	36	96	15	54	3
2	20	6	2	1	1	1	1	0	0	0	0	0	1	0	0	0	0	0	0	0	0	0	2	5	1	4	33	69	2	38	4
2	19	10	2	1	2	1	1	0	0	0	0	0	1	0	0	1	1	0	0	0	0	0	2	4	2	3	34	80	6	53	4
2	20	10	2	1	2	1	1	0	0	0	0	0	1	1	0	1	1	0	0	0	1	0	1	3	3	2	19	33	3	41	3
1	18	8	2	1	2	1	1	0	0	0	0	0	0	0	0	1	0	1	0	0	0	0	2	1	1	1	19	69	2	38	4
2	18	10	2	2	1	1	0	1	0	0	0	0	1	0	1	1	0	1	0	1	1	0	1	4	2	1	36	74	2	50	4
1	20	7	2	1	2	3	1	0	0	0	0	0	1	0	1	1	1	0	0	1	0	0	2	3	3	3	28	64	4	47	3
1	18	8	1	1	2	1	1	1	0	0	0	0	0	0	0	1	0	1	0	0	0	0	1	4	2	4	33	76	5	47	5
1	20	1	2	1	2	1	1	0	0	0	0	0	1	1	0	1	0	1	0	0	0	0	1	3	1	2	23	84	1	46	4
2	19	5	2	1	1	1	1	0	0	0	0	0	1	1	1	1	1	1	1	1	0	1	3	5	5	3	38	103	5	57	5
1	20	8	2	2	1	2	1	0	0	0	0	0	1	0	1	0	0	0	0	0	1	0	2	2	1	1	28	67	1	45	4
1	20	11	2	1	1	1	1	0	0	0	0	0	0	1	1	1	1	1	0	0	0	0	2	4	2	2	35	103	6	57	3
2	19	7	1	2	1	3	1	0	0	0	0	0	1	1	1	1	1	1	1	1	1	0	2	3	3	2	32	84	1	46	2
1	19	8	2	2	2	1	0	1	0	0	0	0	1	0	1	1	1	1	0	0	0	0	3	4	2	3	36	88	6	50	3
2	20	7	2	1	1	1	1	0	0	1	0	0	0	0	1	1	1	0	0	1	0	0	5	4	3	2	29	88	10	54	3
2	18	5	2	1	2	1	0	1	0	0	0	0	0	0	0	1	0	0	0	0	0	0	1	3	1	3	36	78	3	48	5
2	20	7	2	1	2	1	1	0	0	0	0	0	1	1	1	1	1	1	0	0	0	0	1	3	3	1	32	87	2	57	5
2	18	2	1	2	2	1	1	0	0	0	0	0	0	0	1	1	1	0	0	0	0	0	1	4	3	3	36	56	9	36	3
1	20	10	2	2	1	1	1	0	0	0	0	0	0	1	1	1	0	0	1	0	0	0	1	4	1	1	43	103	6	67	3
1	20	4	2	1	2	1	1	0	0	0	0	0	1	1	0	1	0	0	0	0	0	0	1	3	2	3	36	81	2	49	5
1	19	8	2	1	1	2	1	0	0	0	0	0	1	0	1	1	1	0	0	1	0	0	3	4	3	4	35	106	6	48	4
1	20	10	1	2	1	1	1	1	0	0	0	0	1	1	1	0	0	1	0	0	1	0	3	2	2	2	37	84	7	54	3
2	19	12	1	1	2	1	1	0	0	0	0	0	1	1	1	1	1	1	0	0	0	0	1	5	3	2	37	87	4	53	3
1	23	10	2	2	1	2	0	1	0	1	0	0	0	0	1	1	1	0	0	1	0	0	3	3	2	4	33	93	2	56	4
1	19	10	2	2	2	1	0	1	0	0	0	0	1	1	1	1	1	1	0	0	1	0	4	4	2	3	23	100	7	57	4
1	20	8	2	2	2	1	1	0	0	0	0	0	0	1	1	0	0	1	0	0	0	0	2	4	2	3	12	86	7	28	0
2	19	10	2	1	2	1	1	0	0	0	0	0	0	0	1	1	0	1	0	0	0	0	1	5	3	3	40	92	6	53	4
2	19	5	2	1	2	2	1	0	0	0	0	0	1	1	0	1	1	1	0	0	0	0	2	4	3	3	23	60	0	41	4
2	19	10	1	1	1	1	1	0	0	0	0	0	0	0	1	1	1	0	0	0	0	0	2	5	4	2	22	92	6	59	2
2	18	11	2	1	2	1	1	0	0	0	0	0	1	0	0	1	1	0	0	1	0	0	3	4	3	3	29	78	6	65	5
2	19	8	2	1	2	1	1	0	0	0	0	0	0	1	1	1	1	0	0	0	0	1	1	4	1	2	32	86	3	40	5
2	20	11	2	1	2	1	1	0	0	0	0	0	0	0	1	1	1	0	0	1	0	0	2	3	3	2	29	91	4	45	4
1	18	11	2	1	2	1	1	0	0	0	0	0	1	1	0	1	0	1	0	0	0	0	2	4	2	3	13	61	2	48	4
1	19	12	2	1	1	1	1	0	0	0	0	0	0	0	0	1	1	0	0	1	0	0	3	5	4	2	43	97	5	52	4
2	19	10	2	2	1	1	0	1	0	0	0	0	1	1	1	1	1	1	0	0	0	0	2	5	2	1	30	94	8	59	1
1	19	10	2	1	2	1	1	0	0	0	0	0	0	0	0	0	0	0	0	0	0	1	5	3	3	4	16	58	3	56	3
2	19	2	2	1	2	2	1	0	0	0	0	0	0	1	1	0	0	0	0	0	0	0	2	4	2	2	34	58	2	64	5
2	19	2	2	1	2	1	1	0	0	0	0	0	1	1	0	0	0	0	0	0	0	0	2	5	2	3	31	85	3	54	4
1	19	10	2	2	1	1	1	0	0	0	0	0	0	0	1	1	1	1	0	0	0	0	2	5	3	4	35	84	2	55	5
1	20	11	2	1	1	1	1	0	0	0	0	0	1	1	1	1	1	1	0	1	1	0	2	3	2	1	37	89	6	68	2
2	20	4	2	1	2	1	1	0	0	0	0	0	1	1	1	1	1	1	1	1	1	0	2	3	2	2	32	68	7	45	5
2	19	10	2	1	1	1	1	0	0	0	0	0	1	0	1	1	1	0	0	0	0	1	3	5	4	4	32	91	5	43	4
2	19	11	2	1	1	1	1	0	0	0	0	0	1	1	0	1	0	0	1	0	0	0	1	5	2	2	25	100	4	59	5
2	19	10	1	2	1	2	0	1	0	0	0	0	0	0	1	1	1	1	0	0	0	0	2	3	3	4	37	85	10	54	5
2	20	10	1	2	1	1	1	0	0	0	0	0	0	0	0	1	1	1	0	0	0	0	1	4	1	4	12	84	7	46	5
2	19	10	1	1	1	1	1	0	0	0	0	0	1	0	1	1	0	1	0	0	0	0	1	4	3	3	34	84	1	54	3
2	17	10	1	2	2	2	1	0	0	0	0	0	0	0	0	0	0	0	0	0	0	1	1	3	1	1	36	77	1	36	5
2	18	10	1	1	1	1	1	0	0	0	0	0	0	0	1	1	1	1	0	1	0	0	3	5	4	4	45	112	6	65	5
1	21	10	1	1	2	1	1	0	0	0	0	0	0	1	0	1	0	0	0	0	0	0	1	3	1	1	36	64	0	18	5
2	19	10	1	1	2	1	1	0	0	0	0	0	1	1	1	1	1	1	1	1	1	0	1	3	2	2	36	84	2	36	5
2	19	10	1	1	1	1	1	0	0	0	0	0	0	1	0	0	0	0	0	0	0	0	2	1	2	1	12	28	3	18	4
2	21	3	2	1	2	2	0	1	0	0	0	0	1	1	1	0	1	1	0	0	0	0	2	5	3	4	27	85	5	36	3
2	18	10	1	2	2	1	1	0	0	0	0	0	1	1	1	1	1	1	0	1	0	0	2	4	3	4	24	58	5	36	5
2	19	10	1	1	2	1	1	0	0	0	0	0	1	0	1	1	0	1	0	1	0	0	2	5	3	2	23	76	0	47	5
2	20	10	1	1	2	1	1	0	0	0	0	0	0	1	0	1	0	0	0	0	0	0	1	5	2	2	12	82	1	51	4
2	18	10	1	1	2	1	1	0	0	0	0	0	0	1	0	1	0	0	0	0	0	0	2	4	2	4	32	96	11	67	3
2	20	10	1	1	2	1	1	0	0	0	0	0	1	0	0	0	0	0	0	0	0	0	1	4	3	4	41	109	7	58	5
2	19	10	1	1	1	1	1	0	0	0	0	0	1	0	0	1	1	0	0	0	0	1	2	3	1	1	24	90	4	36	4
2	22	10	2	2	1	1	1	0	0	0	0	0	0	1	1	0	1	0	0	0	0	0	2	3	2	3	19	49	1	26	5
2	18	10	1	1	1	1	1	0	0	0	0	0	1	0	1	1	1	0	0	0	0	0	1	5	4	4	34	56	0	18	5
2	19	10	1	2	2	1	1	0	0	0	0	0	0	1	1	1	0	0	0	0	0	0	2	4	3	4	36	84	4	72	5
2	19	10	1	2	2	1	1	0	0	0	0	0	1	0	1	1	0	0	0	0	0	0	2	3	3	2	46	84	3	55	4
2	19	10	1	1	1	1	1	0	0	0	0	0	1	0	0	1	0	0	0	1	0	0	1	3	2	2	25	70	3	33	5
2	20	10	1	2	2	1	0	1	0	0	0	0	1	1	1	1	1	1	0	1	1	1	2	5	3	4	39	103	12	58	4
2	20	10	1	2	2	1	1	0	0	0	0	0	1	1	1	1	0	0	0	0	0	0	1	2	1	1	36	76	2	32	3
2	18	10	1	1	1	1	1	0	0	0	0	0	0	1	0	1	0	0	0	0	0	1	2	4	2	1	36	91	8	39	4
2	19	10	1	1	2	1	1	0	0	0	0	0	1	1	1	1	1	0	0	0	0	0	1	3	1	1	12	56	1	54	4
2	20	7	1	1	2	1	1	0	0	0	0	0	1	1	1	1	1	1	1	1	1	1	4	3	4	2	26	76	4	50	5
2	20	10	1	1	1	1	1	0	0	0	0	0	1	1	1	1	1	1	0	0	1	0	3	4	3	2	40	99	2	56	5
2	19	10	1	1	2	1	1	0	0	0	0	0	1	1	1	1	0	0	0	1	1	0	2	4	2	1	36	84	3	54	5
2	18	10	1	1	2	1	1	0	0	0	0	0	1	1	0	1	0	0	0	0	0	0	2	3	3	3	25	72	1	35	5
2	20	10	1	1	2	1	0	1	0	0	0	0	1	1	1	1	1	0	0	0	0	0	2	4	2	1	41	82	10	47	2
2	19	10	1	1	2	1	1	0	0	0	0	0	1	1	1	1	0	0	1	0	0	0	2	3	2	2	14	30	9	50	5
2	20	10	1	1	2	1	1	0	0	0	0	0	1	0	0	1	0	0	0	0	0	0	1	3	4	1	25	87	3	40	5
2	18	10	1	1	2	2	1	1	0	0	0	0	1	1	1	1	1	1	0	0	0	0	2	2	2	2	32	78	3	48	5
2	18	10	1	1	1	2	1	0	0	0	0	0	1	0	0	1	1	0	0	1	0	0	1	3	2	1	24	68	9	32	3
2	21	10	1	1	2	1	1	0	0	0	0	0	0	0	1	0	0	0	0	0	0	0	2	3	2	3	36	84	5	54	4
2	19	10	1	1	2	1	1	0	0	0	0	0	0	0	0	1	1	1	0	0	0	0	1	2	2	1	22	102	6	46	4
2	19	10	1	1	2	1	1	0	0	0	0	0	1	0	0	1	0	0	0	0	0	0	1	1	1	1	12	28	1	18	4
2	20	10	1	1	2	1	1	0	0	0	0	0	0	1	0	1	1	1	0	0	0	0	2	4	2	3	41	96	3	46	5
2	18	10	1	1	2	1	1	0	0	0	0	0	0	1	0	1	0	0	0	0	0	0	1	4	2	3	36	84	2	54	4
2	19	10	1	1	2	1	1	0	0	0	0	0	0	0	1	0	0	0	0	0	0	0	1	4	4	4	36	104	9	59	4
2	20	10	1	1	2	1	1	0	0	0	0	0	1	1	1	1	1	0	0	1	0	0	2	3	2	3	32	87	4	40	3
2	20	10	1	1	2	1	1	0	0	0	0	0	1	1	1	1	1	0	0	0	0	0	1	1	1	2	21	79	1	42	5
2	19	10	1	1	2	1	1	0	0	0	0	0	0	0	1	1	1	1	0	0	0	0	2	3	2	3	39	92	5	54	5
2	18岁	10	1	1	1	1	1	0	0	0	0	0	0	0	1	1	0	0	1	0	0	0	1	4	3	1	42	87	3	50	5
2	20	10	1	1	1	1	1	0	0	0	0	0	0	0	0	1	0	0	0	0	0	1	1	5	4	4	16	102	3	56	3
2	19	10	1	1	2	1	1	0	0	0	0	0	1	1	1	1	1	1	0	0	0	0	1	5	2	2	39	89	4	50	5
2	20	10	1	1	2	1	1	0	0	0	0	0	1	1	1	1	1	1	1	1	1	0	1	5	1	4	12	28	1	18	4
2	19	10	1	1	2	1	0	1	0	1	0	0	1	1	1	1	1	1	0	1	1	0	5	4	3	4	24	56	7	36	5
2	18	10	1	1	2	1	1	0	0	0	0	0	1	1	1	1	0	1	1	0	0	0	2	3	3	4	32	82	0	41	5
1	18	10	1	1	1	1	1	0	0	0	0	0	0	1	1	1	0	0	0	0	0	0	4	1	2	4	27	66	3	36	3
2	20	10	1	1	1	1	1	0	0	0	0	0	1	1	1	1	1	1	1	1	1	0	2	3	2	3	39	85	5	49	4
2	19	10	1	1	2	1	1	0	0	0	0	0	1	0	1	0	0	0	0	0	0	0	1	2	5	3	12	55	6	36	5
1	12	2	1	1	2	3	0	1	0	0	0	0	1	0	0	0	0	0	0	0	0	1	3	4	3	3	36	85	5	54	5
2	19	10	1	2	1	1	1	0	0	0	0	0	1	1	1	0	1	1	0	1	0	0	2	4	2	2	36	83	8	54	5
1	18	10	1	2	1	1	1	0	0	0	0	0	1	1	1	1	0	1	0	0	1	1	2	3	2	1	12	140	2	18	5
2	20	10	1	1	2	1	1	1	0	0	0	0	1	1	0	0	0	0	0	0	0	0	2	2	1	2	60	74	3	18	5
2	19	10	1	1	2	2	0	1	0	0	0	0	0	0	0	1	0	0	0	0	0	0	1	2	2	2	36	64	3	54	3
2	19	10	1	1	2	2	0	1	0	0	0	0	1	1	1	0	0	0	0	1	0	0	2	2	5	4	17	56	8	36	5
2	21	10	1	1	2	2	1	0	0	0	0	0	0	1	1	1	1	0	0	0	0	0	2	4	1	3	31	48	1	26	5
2	20	10	1	1	2	1	1	0	0	0	0	0	0	1	0	1	1	1	0	1	0	0	2	5	4	3	24	77	7	49	2
2	20	10	1	1	2	1	1	0	0	0	0	0	0	1	0	1	1	0	1	0	0	0	1	5	1	4	12	28	2	36	4
2	22	10	1	1	2	1	0	1	0	0	0	0	0	0	1	1	1	0	0	0	0	0	2	5	3	4	39	116	16	61	2
2	20	7	2	2	1	1	1	0	0	0	0	0	0	0	0	0	0	1	0	0	0	0	2	4	2	3	32	84	3	46	4
2	19	10	1	1	2	1	1	0	0	0	0	0	0	0	1	1	1	0	0	0	0	0	1	4	3	2	36	61	1	54	5
2	18	10	1	2	1	1	1	0	0	0	0	0	0	0	0	1	1	1	0	0	0	0	1	3	4	3	38	84	9	54	5
2	19	10	1	1	2	2	1	0	0	0	0	0	1	1	1	1	1	1	0	1	1	0	2	3	3	2	28	84	4	54	5
2	18	10	1	1	1	1	1	0	0	0	0	0	1	1	1	1	1	1	1	1	1	0	1	3	3	1	36	83	5	46	3
1	19	10	1	2	1	1	1	0	0	0	0	0	0	0	0	1	1	1	0	0	0	0	2	2	2	3	29	74	2	39	2
2	21	11	2	1	2	1	1	1	0	0	0	0	1	1	0	1	1	1	1	1	1	0	2	4	4	3	45	93	3	45	5
2	22	11	2	1	2	1	1	0	0	0	0	0	0	1	1	1	1	1	0	0	0	0	2	5	3	3	24	79	3	36	5
1	18	10	1	1	1	1	1	0	0	0	0	0	1	1	0	1	0	0	0	0	0	0	1	1	1	1	12	56	0	36	4
2	18	10	1	1	2	1	1	0	0	0	0	0	1	1	0	1	0	0	0	0	0	0	2	4	3	3	32	84	6	44	5
2	18	10	1	2	1	1	1	0	0	0	0	0	0	0	0	0	0	0	0	0	0	1	3	5	5	4	12	56	4	36	3
2	18	10	1	2	1	1	1	0	0	0	0	0	1	0	0	1	1	1	0	1	1	0	1	5	2	2	33	64	5	37	3
2	18	10	1	1	1	1	0	1	0	0	0	0	1	1	1	1	1	1	1	1	1	1	3	5	5	3	24	56	12	36	4
2	19	10	1	1	2	1	1	0	0	0	0	0	1	0	1	1	1	0	0	0	0	0	3	4	4	3	32	84	5	52	3
2	19	10	1	1	2	1	1	0	0	0	0	0	1	0	1	1	1	1	0	1	0	0	1	4	2	3	36	73	9	63	3
2	18	10	1	1	2	1	1	0	0	0	0	0	0	1	1	1	0	0	1	0	0	0	2	4	3	1	34	84	8	52	4
2	19	10	1	1	2	1	0	1	0	0	0	0	0	0	1	0	0	0	0	1	0	0	2	2	2	1	14	68	7	37	5
2	20	10	1	1	2	1	1	0	0	0	0	0	1	0	1	0	1	1	0	0	0	0	2	2	1	3	12	32	0	39	5
2	18	10	1	1	2	1	1	0	0	0	0	0	0	1	1	1	1	0	0	0	0	0	2	3	2	2	20	62	1	42	4
2	19	10	1	2	1	1	1	0	0	0	0	0	1	1	1	1	0	0	0	1	1	0	2	3	4	2	39	85	4	41	5
2	20	10	1	1	1	2	1	0	0	0	0	0	0	1	1	1	1	0	0	0	0	0	1	3	1	2	26	72	5	36	5
2	18	10	1	1	2	1	1	0	0	0	0	0	0	1	1	1	1	1	1	1	0	0	2	4	2	3	31	82	8	55	2
2	17	10	1	2	2	1	1	0	0	0	0	0	0	1	0	1	1	0	0	0	0	0	2	4	3	3	39	60	2	23	4
1	19	10	1	1	2	1	1	0	0	0	0	0	0	1	1	1	1	1	0	1	0	0	1	3	2	1	39	109	4	54	3
2	20	10	1	1	1	1	1	0	0	0	0	0	0	1	0	1	0	0	0	0	1	0	1	4	3	2	36	84	6	54	4
2	18	10	1	2	1	2	0	1	0	0	0	0	0	1	1	1	1	0	0	0	0	0	2	5	2	2	25	84	11	45	0
2	19	10	1	1	2	1	1	0	0	0	0	0	1	1	0	1	1	1	0	0	0	0	1	4	3	2	24	83	5	54	4
2	18	10	1	1	2	1	1	0	0	0	0	0	0	1	1	1	1	1	0	1	1	0	5	4	3	3	32	91	5	46	5
2	21	11	2	1	2	1	1	1	0	0	0	0	1	1	1	1	1	1	1	1	1	0	2	5	3	4	35	94	1	54	4
2	19	10	1	1	2	1	1	1	0	0	0	0	1	1	1	1	1	0	0	1	0	0	1	3	2	1	18	68	7	52	4
2	19	10	1	1	1	1	1	0	0	0	0	0	0	1	0	1	0	1	0	0	0	1	2	3	2	3	26	57	0	38	5
2	18	10	1	1	2	1	1	0	0	0	0	0	0	1	1	1	0	0	0	1	0	0	2	3	3	2	27	75	4	53	4
2	20	10	1	1	2	1	1	0	0	0	0	0	1	1	0	1	0	0	0	1	0	0	2	3	2	1	33	78	5	30	3
1	18	10	1	2	2	1	1	0	0	0	0	0	1	1	1	0	0	0	0	0	0	0	5	5	4	4	43	75	5	50	5
2	18	10	1	2	1	1	1	0	0	0	0	0	0	1	1	0	0	0	0	0	0	0	2	3	2	3	36	84	3	54	5
2	18	10	1	1	2	1	1	1	0	0	0	0	1	1	1	1	1	1	0	0	0	0	1	3	3	1	30	63	3	41	4
2	19	10	1	1	2	1	1	0	0	0	0	0	1	0	1	1	1	0	1	1	0	0	1	3	1	3	36	81	1	54	5
1	20	10	1	2	1	1	1	0	0	0	0	0	1	1	1	1	0	0	1	0	1	0	2	5	3	2	42	111	9	56	4
2	20	10	1	1	2	1	1	0	0	0	0	0	0	1	1	1	0	1	1	1	0	0	1	1	1	1	26	104	2	89	4
2	21	7	2	1	2	1	1	0	0	0	0	0	1	1	1	1	1	1	1	1	1	0	5	5	5	4	39	108	3	70	5
2	18	10	1	1	1	2	1	0	0	0	0	0	1	1	1	1	1	1	1	1	1	1	3	5	3	2	48	112	4	72	4
2	19	10	1	1	1	1	0	1	0	0	0	0	0	1	0	1	1	1	0	0	0	0	2	4	3	2	27	101	11	58	2
2	19	10	1	1	2	1	1	0	0	0	0	0	0	1	1	1	1	1	0	0	0	0	2	4	3	2	36	58	3	53	5
2	21	10	1	1	2	1	1	0	0	0	0	0	0	0	1	1	1	1	0	0	0	0	1	5	3	3	32	76	4	58	4
2	21	10	2	1	2	1	0	1	0	0	0	0	1	1	1	1	1	1	1	1	0	0	4	5	5	4	36	103	3	46	4
2	19	10	1	1	1	2	1	0	0	0	0	0	1	1	1	1	1	1	1	1	1	1	2	4	2	2	36	66	3	54	3
2	19	10	1	1	2	1	1	0	0	0	0	0	1	1	1	1	1	0	0	0	0	0	1	5	4	1	12	44	0	18	5
2	18	10	1	2	2	1	1	0	0	0	0	0	0	0	1	0	0	1	0	1	0	0	1	4	3	3	24	56	2	36	3
2	19	10	1	2	1	1	1	0	0	0	0	0	1	0	1	1	1	1	0	1	0	0	4	5	3	3	38	107	4	18	2
2	18	10	1	1	2	1	1	0	0	0	0	0	1	1	1	1	1	1	0	1	0	0	4	5	5	2	26	48	2	18	5
2	19	10	1	1	2	1	1	0	0	0	0	0	1	1	1	1	0	1	0	0	0	1	3	3	4	3	36	78	2	18	3
2	20	10	1	1	1	1	1	0	0	0	0	0	0	0	0	0	1	1	0	0	0	1	1	3	1	1	48	111	3	54	3
2	18	10	1	2	2	1	0	1	0	0	0	0	1	1	1	1	1	1	1	1	1	0	1	3	2	3	27	93	3	54	4
2	18	10	1	2	1	1	1	0	0	0	0	0	1	1	1	0	0	0	0	0	0	0	1	5	2	3	24	72	6	46	5
2	20	10	1	2	1	1	1	0	0	0	0	0	1	0	1	1	1	0	0	0	0	0	2	4	2	4	36	96	7	59	3
2	21	10	1	2	2	2	1	0	0	0	0	0	1	1	0	1	0	0	0	0	0	0	2	1	1	1	12	46	0	18	4
2	17	10	1	1	1	1	1	0	0	0	0	0	0	1	0	0	0	0	0	0	0	0	1	5	1	1	12	28	0	18	3
2	19	10	1	1	2	2	1	0	0	0	0	0	0	1	0	1	1	1	0	0	0	0	1	3	2	2	32	56	4	43	5
2	18	10	1	1	1	1	1	0	0	0	0	0	1	0	1	1	1	1	1	1	0	0	2	4	2	1	34	76	4	44	3
2	19	10	1	2	2	1	1	1	0	0	0	0	1	1	0	1	0	0	0	1	1	0	1	3	1	2	12	140	3	18	4
1	19	10	1	2	1	1	1	0	0	0	0	0	1	0	1	0	1	1	0	0	1	0	2	5	5	3	32	84	8	54	4
2	18	10	1	2	1	1	1	0	0	0	0	0	1	1	0	0	0	0	0	0	0	0	1	3	2	2	36	56	3	54	4
2	20	10	1	1	1	2	1	0	0	0	0	0	1	0	0	1	1	1	0	0	0	0	1	3	1	1	24	70	4	36	5
2	18	10	1	2	1	1	1	0	0	0	0	0	0	1	0	1	0	0	0	0	0	0	1	3	1	3	31	66	0	52	4
2	18	10	1	1	2	2	1	0	0	0	0	0	0	0	1	0	0	0	0	0	0	0	2	1	2	3	12	56	2	38	4
2	18	10	1	1	1	1	0	1	0	0	0	0	1	0	1	1	1	1	0	0	0	0	5	5	2	4	45	114	4	64	5
2	18	10	1	1	2	1	1	0	0	0	0	0	0	1	1	1	0	0	0	1	1	0	1	3	3	2	48	56	5	36	4
1	19	10	1	2	2	1	1	0	0	0	0	0	1	1	0	1	0	1	0	0	0	0	1	2	1	1	36	89	3	47	4
2	19	10	1	2	2	1	0	1	0	0	0	0	0	1	0	1	1	1	0	0	0	0	2	3	2	3	31	91	6	54	4
2	18	10	1	2	1	1	0	1	0	0	0	0	1	0	0	1	1	0	0	0	0	0	2	4	3	2	12	28	7	18	3
1	19	10	1	2	2	3	0	1	1	0	0	0	0	0	1	0	0	1	1	1	0	0	2	3	2	1	44	85	7	49	3
2	19	10	1	1	2	1	1	0	0	0	0	0	1	1	1	1	1	0	0	1	0	0	2	5	3	3	37	97	3	27	4
2	18	10	1	1	2	1	1	0	0	0	0	0	1	1	1	1	1	0	0	0	0	0	2	4	3	3	32	86	3	55	3
2	18	10	1	1	2	2	1	0	0	0	0	0	0	0	0	1	0	0	1	0	0	0	2	3	1	2	12	67	4	26	3
2	19	10	1	1	2	1	1	0	0	0	0	0	1	0	0	1	0	0	0	0	0	1	2	3	2	1	26	72	7	40	5
2	18	10	1	2	1	1	0	1	0	0	0	0	0	0	1	1	0	1	0	0	0	0	2	3	2	2	32	52	8	37	3
2	20	10	1	1	2	1	1	0	0	0	0	0	0	1	0	1	0	0	0	0	0	1	1	1	2	2	28	84	3	54	4
2	19	10	1	2	1	1	1	0	0	0	0	0	0	0	0	0	0	1	0	0	1	0	3	3	2	2	22	56	7	36	2
2	19	10	1	1	2	1	1	0	0	0	0	0	1	1	0	1	1	1	0	0	0	0	2	4	1	1	25	56	3	37	5
1	18	10	1	2	1	1	1	0	0	0	0	0	1	1	1	1	1	1	0	0	0	0	2	5	4	3	33	81	12	53	1
2	18	10	1	1	1	1	1	0	0	0	0	0	1	0	1	1	0	1	0	1	1	0	3	5	3	2	36	85	3	54	4
2	18	10	1	1	2	1	0	1	1	0	0	0	0	1	0	1	1	1	0	0	0	0	2	4	3	2	32	93	8	52	3
2	20	10	1	1	2	1	1	0	0	0	0	0	0	0	1	1	1	1	0	0	1	0	1	5	2	3	36	70	4	52	5
2	19	10	1	2	2	2	1	0	0	0	0	0	1	0	1	1	1	1	0	0	0	0	3	4	5	2	17	85	2	33	5
2	18	10	1	2	2	1	1	0	0	0	0	0	1	0	1	1	1	0	0	1	0	0	2	4	4	3	38	80	2	51	4
2	18岁	10	1	2	1	1	1	0	0	0	0	0	1	1	0	0	0	0	0	1	0	0	2	3	3	3	36	84	6	54	2
2	19	10	1	1	1	1	1	0	0	0	0	0	0	0	0	0	0	0	0	0	0	1	2	5	2	4	32	67	3	45	5
1	20	10	1	1	2	1	1	0	0	0	0	0	0	1	0	0	0	1	1	1	1	1	2	5	2	3	24	72	1	36	4
2	19	10	1	1	1	1	1	0	0	0	0	0	0	1	1	1	0	1	0	0	1	0	2	3	5	2	32	84	2	54	5
2	17	10	1	1	2	1	1	0	0	0	0	0	1	1	1	1	1	1	1	1	0	1	1	5	4	2	30	77	6	43	5
2	18	10	1	1	2	1	1	0	0	0	0	0	0	0	0	0	0	0	0	0	0	1	3	5	5	1	25	69	3	56	3
2	18	10	1	2	1	1	1	0	0	0	0	0	1	1	1	1	1	1	1	1	1	0	1	2	2	1	24	84	1	18	4
2	19	10	1	1	2	1	1	1	0	0	0	0	0	1	0	1	0	0	0	0	0	0	1	2	1	2	35	67	5	37	3
2	18	10	1	2	1	2	0	1	0	0	0	0	1	0	0	1	1	1	0	0	0	0	3	5	1	2	20	133	7	56	4
2	20	10	2	1	1	1	1	0	0	0	0	0	0	1	1	1	0	0	0	1	1	0	2	4	2	3	38	86	4	53	4
2	20	10	1	1	2	1	1	0	0	0	0	0	0	1	0	1	1	1	0	0	1	0	1	5	4	1	15	76	2	20	3
2	19	10	1	2	1	1	1	0	0	0	0	0	0	1	1	1	1	1	0	0	0	0	2	4	1	2	36	79	5	36	4
2	18	10	1	1	2	1	1	0	0	0	0	0	0	0	1	1	1	0	0	0	0	0	2	5	5	4	31	88	5	54	5
2	18	10	1	1	2	2	1	0	0	0	0	0	0	1	0	1	1	0	0	1	0	0	2	3	3	3	39	84	5	49	4
2	18	10	1	1	1	1	1	0	0	0	0	0	1	1	0	1	0	0	0	0	0	0	1	2	1	1	12	40	2	32	4
2	18	10	1	1	2	1	1	0	0	0	0	0	0	0	0	1	0	0	0	0	0	1	2	3	5	2	28	94	2	59	4
1	18	10	1	1	2	1	1	0	0	0	0	0	0	0	1	1	0	1	0	0	0	0	2	3	3	1	36	84	6	60	2
2	18	10	1	1	2	3	0	1	0	0	0	0	1	1	1	1	1	0	0	0	1	0	3	4	2	3	31	96	7	48	5
2	18	10	1	2	2	1	1	1	0	0	0	0	1	1	0	1	0	0	1	1	1	0	1	3	2	2	48	84	5	54	5
2	18	10	1	2	1	1	1	0	0	0	0	0	1	1	0	1	0	0	1	0	0	0	3	2	2	1	20	72	2	37	5
2	20	10	1	1	2	1	1	0	0	0	0	0	0	1	0	1	1	0	0	1	0	0	2	4	2	2	34	90	7	40	5
2	18	10	1	1	2	1	1	0	0	0	0	0	0	1	1	1	1	0	0	0	0	0	4	4	5	2	27	74	5	47	5
2	20	10	1	1	2	1	1	0	0	0	0	0	0	1	0	1	0	0	0	0	0	0	2	1	2	2	36	28	4	18	4
2	18	10	1	1	2	1	1	0	0	0	0	0	0	1	0	1	0	0	0	0	0	0	1	3	2	1	29	56	10	36	2
1	18	10	1	1	1	1	1	0	0	0	0	0	1	1	1	0	0	0	0	0	0	0	1	3	3	4	36	62	3	54	3
2	18	10	1	1	2	1	1	0	0	0	0	0	1	1	1	1	1	1	0	1	1	0	2	5	5	4	33	75	7	49	4
2	18	10	1	1	1	1	1	0	0	0	0	0	1	1	1	1	1	0	0	0	0	0	1	4	2	2	39	34	4	18	4
1	19	10	1	1	2	1	1	0	0	0	0	0	1	1	1	1	1	1	1	1	1	1	5	2	5	4	40	86	7	58	5
1	19	10	1	1	2	1	1	0	0	0	0	0	1	1	1	1	1	0	1	1	0	0	2	5	2	4	32	97	4	51	4
2	18	10	1	1	2	1	1	0	0	0	0	0	1	0	1	0	0	0	0	0	0	1	3	4	3	3	12	88	11	59	3
2	19	10	1	1	1	1	1	1	0	0	0	0	0	1	1	1	0	0	0	0	0	1	1	3	2	1	31	75	7	52	3
2	20	10	1	1	2	1	1	0	0	0	0	0	0	1	1	1	1	1	0	0	0	0	2	5	3	2	35	84	7	58	4
2	18	10	1	2	1	1	1	0	0	0	0	0	0	1	0	1	1	1	1	1	0	0	1	3	1	3	34	93	5	55	2
2	18	10	1	1	2	1	1	0	0	0	0	0	0	1	0	1	0	0	0	0	0	0	3	1	2	1	24	56	0	50	5
2	18	10	1	1	2	1	1	0	0	0	0	0	0	1	1	1	1	0	1	1	0	0	5	5	5	4	36	84	12	54	5
1	18	10	1	2	1	1	1	0	0	0	0	0	1	0	1	0	0	1	1	0	0	0	2	4	3	2	34	72	1	44	2
2	19	10	1	1	2	1	1	1	0	0	0	0	0	1	0	1	0	0	0	0	0	0	2	3	2	1	46	100	8	57	1
2	18	10	1	1	1	1	1	0	0	0	0	0	1	1	0	1	0	0	0	0	0	0	1	3	2	2	24	56	2	36	4
2	20	10	1	2	2	2	1	1	0	0	0	0	0	1	0	1	1	0	0	0	0	0	2	2	3	2	36	85	3	18	3
2	18	10	1	1	1	1	1	0	0	0	0	0	1	1	1	1	1	1	0	1	0	0	2	4	5	4	40	110	10	65	2
2	19	10	1	2	1	1	1	0	0	0	0	0	1	1	1	1	1	1	1	1	1	0	3	4	3	2	34	56	1	21	4
2	20	10	1	2	1	2	1	0	0	0	0	0	1	1	1	1	1	1	1	1	1	1	3	4	5	3	30	72	5	42	4
2	18	10	1	1	2	2	1	0	0	0	0	0	1	1	1	1	1	1	1	1	1	0	5	3	1	4	28	84	0	54	5
2	20	10	1	1	2	1	1	0	0	0	0	0	0	0	0	1	1	0	0	0	0	0	1	4	3	2	31	77	9	53	4
2	20	10	1	1	2	1	1	0	0	0	0	0	1	1	0	0	0	0	0	0	0	0	1	3	3	2	34	79	6	36	4
2	18	10	1	1	1	1	1	0	0	0	0	0	1	0	1	1	1	1	0	1	0	0	3	3	4	1	34	83	6	48	5
2	19	10	1	1	2	1	1	0	0	0	0	0	0	0	0	1	0	0	0	0	0	0	2	3	1	1	42	28	6	29	5
2	19	10	1	1	2	1	1	1	0	0	0	0	1	1	1	1	1	0	0	0	0	1	2	3	3	3	37	87	7	51	4
2	18	10	1	1	1	1	1	0	0	0	0	0	1	1	0	1	0	0	0	0	0	0	1	5	2	1	24	56	2	36	3
2	20	10	1	1	2	1	1	0	0	0	0	0	0	0	0	1	0	0	0	0	1	0	2	3	3	1	38	82	8	50	5
2	19	10	1	1	1	1	1	0	0	0	0	0	1	1	1	1	1	0	0	0	0	0	2	2	3	3	25	91	3	44	4
2	23	10	2	1	1	1	1	0	0	0	0	0	1	0	1	1	1	1	0	0	0	0	2	5	2	3	32	67	6	64	4
2	20	10	1	2	1	1	1	0	0	0	0	0	1	0	0	1	1	0	0	0	0	0	1	3	2	2	32	71	6	36	3
2	20	10	1	1	2	1	1	0	0	0	0	0	0	1	1	0	0	0	0	0	1	0	2	4	2	2	37	92	2	55	4
2	18	10	1	2	2	1	0	1	0	0	0	0	1	0	1	1	1	1	0	0	0	0	5	4	5	4	36	84	12	54	1
2	20	10	1	1	2	1	1	0	0	0	0	0	0	1	1	1	0	0	0	0	0	1	1	2	2	1	30	53	2	50	5
2	18	10	1	2	1	1	1	0	0	0	0	0	1	1	0	1	0	0	0	0	1	0	4	2	2	1	12	58	1	40	5
1	19	10	1	1	1	1	1	0	0	0	0	0	1	1	1	1	1	0	0	0	0	0	2	3	1	2	34	76	0	44	5
2	19	10	1	1	2	1	1	1	0	0	0	0	1	1	1	1	1	0	0	0	0	0	2	4	3	3	38	106	2	44	4
2	18	10	1	2	1	1	1	0	0	0	0	0	0	0	0	1	0	0	0	0	0	1	4	4	3	2	30	83	7	44	3
1	18	10	1	1	1	1	1	0	0	0	0	0	0	0	1	0	0	0	0	0	0	0	2	3	1	1	16	30	1	19	3
2	19	10	1	1	2	1	1	0	0	0	0	0	1	1	0	1	0	0	0	0	0	0	2	3	3	4	37	83	10	53	2
1	21	11	2	1	2	1	1	0	0	0	0	0	1	1	0	1	0	0	0	0	0	0	2	5	2	2	12	140	0	18	5
2	18	10	1	1	2	1	1	0	0	0	0	0	1	1	1	1	0	0	0	0	0	0	1	2	1	2	12	57	6	18	4
2	20	10	1	1	1	1	1	0	0	0	0	0	1	1	1	0	0	0	0	0	0	1	2	5	3	1	36	86	2	54	5
2	19	10	1	2	1	1	1	0	0	0	0	0	1	1	1	1	1	0	0	0	0	0	3	3	3	2	25	60	3	54	4
2	19	10	1	1	2	1	1	0	0	0	0	0	0	0	1	1	1	0	0	1	0	0	2	4	2	2	37	56	7	47	4
2	17	10	1	1	1	1	1	1	0	0	0	0	1	1	0	1	1	1	0	0	0	0	2	4	2	2	31	85	2	40	5
2	19	10	1	2	2	2	1	0	0	0	0	0	0	0	1	0	0	1	0	0	0	0	2	5	3	2	33	69	4	41	4
2	18	10	1	1	2	1	1	0	0	0	0	0	1	1	1	1	1	1	0	1	1	0	2	3	4	3	47	84	8	54	4
1	20	4	2	1	2	1	1	0	0	0	0	0	1	1	1	1	0	0	0	0	0	0	2	3	2	2	26	49	1	38	5
2	19	10	1	1	1	1	1	1	0	0	0	0	0	1	1	1	1	0	0	0	0	0	1	4	1	4	12	84	7	36	4
2	19	10	1	1	2	1	1	0	0	0	0	0	0	0	1	1	1	0	0	0	0	0	3	5	2	2	23	84	2	50	4
2	18	10	1	2	1	1	1	0	0	0	0	0	0	0	0	1	1	0	0	0	0	0	2	5	3	2	21	84	7	26	3
1	20	10	1	1	2	1	1	0	0	0	0	0	1	0	1	0	1	1	1	0	0	0	2	4	3	4	36	84	6	54	3
2	19	7	2	2	1	1	1	0	0	0	0	1	1	0	0	1	0	1	0	1	1	0	3	3	2	2	27	69	0	50	5
2	19	7	1	1	1	1	0	1	0	0	0	0	0	1	0	1	1	0	0	0	0	0	2	3	1	1	12	28	1	18	4
1	19	10	2	2	2	1	1	1	0	0	0	0	1	0	1	1	0	1	0	0	0	1	2	3	5	1	60	86	3	54	4
2	20	10	1	1	2	1	1	1	0	0	0	0	1	1	1	1	0	1	1	0	0	0	2	5	1	1	33	84	1	52	5
1	20	10	1	1	1	1	1	0	0	0	0	0	0	0	1	1	0	1	1	0	1	0	2	3	4	2	36	84	1	54	4
2	19	10	1	1	2	1	1	0	0	0	0	0	0	1	1	1	0	1	0	0	0	0	2	3	2	3	12	86	9	60	2
2	18	10	1	1	2	1	1	1	0	0	0	0	1	0	1	1	1	0	0	0	0	0	1	2	1	1	12	39	4	43	4
2	20	10	1	1	1	1	1	0	0	0	0	0	0	1	1	1	1	1	0	1	0	0	2	5	5	4	35	96	11	54	1
1	19	10	2	2	1	1	1	0	0	0	0	0	1	1	0	1	0	1	0	0	0	0	2	4	5	2	36	85	0	54	3
2	18	10	1	2	2	1	1	0	0	0	0	0	0	1	1	1	0	0	0	0	1	0	3	3	5	2	48	112	4	72	5
1	18	10	1	1	2	1	1	0	0	0	0	0	0	0	0	0	0	1	0	0	0	0	1	3	3	4	30	84	10	30	4
2	18	10	1	1	1	1	1	0	0	0	0	0	0	0	1	1	1	0	0	0	0	0	1	4	4	3	25	98	2	67	3
2	19	10	1	1	2	1	1	0	0	0	0	0	1	1	1	1	1	0	0	1	0	0	1	4	5	3	18	72	2	36	3
2	18	10	1	2	1	1	1	0	0	0	0	0	0	0	0	1	1	1	0	1	0	0	3	4	3	2	22	72	4	28	3
2	19	10	1	1	1	1	1	0	0	0	0	0	0	1	0	1	1	0	0	0	0	0	2	4	2	3	24	80	3	58	2
2	18	10	1	1	1	1	1	0	0	0	0	0	0	1	1	1	1	1	0	0	0	0	3	2	2	2	26	48	1	33	5
[truncated: 745 more rows]
